# Supplementary material for: (N-Benzyl-N-isopropyl­dithio­carbamato)chloridodiphenyl­tin(IV)
Source: Acta Crystallogr Sect E Struct Rep Online. 2010 Aug 11;66(Pt 9):m1087. doi: 10.1107/S1600536810031636 (PMC3007920; doi:10.1107/S1600536810031636)
Supplement: Supplementary file 2 [file e-66-m1087-Isup2.hkl]

# 
# h,k,l, Fc-squared, Fo-squared, sigma(Fo-squared) and status flag 
# 
data_I
_shelx_title '  P21/n' 
_shelx_refln_list_code          4 
_shelx_F_calc_maximum      318.62 
_exptl_crystal_F_000      1072.00 
_reflns_d_resolution_high  0.7696 
 
loop_ 
 _symmetry_equiv_pos_as_xyz 
 'x, y, z' 
 'x+1/2, -y+1/2, z+1/2' 
 '-x, -y, -z' 
 '-x-1/2, y-1/2, -z-1/2' 
 
_cell_length_a     9.1934 
_cell_length_b    15.1720 
_cell_length_c    16.8740 
_cell_angle_alpha  90.000 
_cell_angle_beta   96.497 
_cell_angle_gamma  90.000 
 
_shelx_F_squared_multiplier     1.000 
 
loop_ 
 _refln_index_h 
 _refln_index_k 
 _refln_index_l 
 _refln_F_squared_calc 
 _refln_F_squared_meas 
 _refln_F_squared_sigma 
 _refln_observed_status 
   2   0   0      525.57      505.27      8.17 o 
   4   0   0     1240.62     1394.42     25.14 o 
   6   0   0     5976.76     6491.81    106.21 o 
   8   0   0     4276.46     4259.55     71.94 o 
  10   0   0      153.28      148.46     35.68 o 
   1   1   0      863.36      897.86      9.46 o 
   2   1   0    11074.78    11063.01     82.14 o 
   3   1   0     5240.08     5367.43     57.37 o 
   4   1   0     8976.58     9170.05     97.68 o 
   5   1   0      827.82      919.81     11.61 o 
   6   1   0     5988.54     6248.35     61.02 o 
   7   1   0      122.99      122.32      7.79 o 
   8   1   0     4030.65     4194.10     57.58 o 
   9   1   0     1010.73     1022.22     32.62 o 
  10   1   0     2782.35     2872.14     54.44 o 
  11   1   0      866.34      936.50     45.42 o 
   0   2   0    70783.88    64081.52    395.53 o 
   1   2   0    10856.41    10905.12     86.84 o 
   2   2   0     4879.80     5313.14     49.63 o 
   3   2   0       30.93       23.88      4.16 o 
   4   2   0     4088.22     4238.13     41.17 o 
   5   2   0     2809.91     2837.51     34.61 o 
   6   2   0    10540.56    10836.49     98.16 o 
   7   2   0     1543.90     1510.59     23.77 o 
   8   2   0     2721.55     2674.30     33.54 o 
   9   2   0     1231.21     1207.77     28.58 o 
  10   2   0      799.63      732.09     34.27 o 
  11   2   0      946.36      959.79     45.51 o 
   1   3   0    21315.45    21605.62    118.82 o 
   2   3   0     1203.09     1241.86     12.52 o 
   3   3   0    47435.63    48198.39    482.64 o 
   4   3   0     9477.09     9635.39    113.84 o 
   5   3   0     2810.67     2626.83     29.83 o 
   6   3   0     1500.08     1464.93     16.91 o 
   7   3   0      319.75      301.42      9.08 o 
   8   3   0     1332.35     1242.87     27.26 o 
   9   3   0     1836.98     1748.32     33.67 o 
  10   3   0      316.91      294.60     27.61 o 
  11   3   0     3695.57     3852.22     77.04 o 
   0   4   0      320.18      343.72      7.98 o 
   1   4   0    17607.04    17501.54    103.99 o 
   2   4   0        6.23       11.50      3.31 o 
   3   4   0      582.18      650.43      9.60 o 
   4   4   0       76.35       57.43      8.19 o 
   5   4   0    14485.53    14341.31    122.85 o 
   6   4   0      137.61      140.66      9.24 o 
   7   4   0     7014.95     7048.37     58.90 o 
   8   4   0     2222.61     2156.25     34.56 o 
   9   4   0     3205.11     3291.78     44.30 o 
  10   4   0      254.95      245.17     25.40 o 
  11   4   0      225.14      228.85     32.65 o 
   1   5   0        9.23       11.42      3.57 o 
   2   5   0    13463.81    13813.32    111.43 o 
   3   5   0    23353.23    23215.49    190.10 o 
   4   5   0      578.08      634.81     13.13 o 
   5   5   0     3487.45     3244.20     32.26 o 
   6   5   0     2707.36     2655.47     26.13 o 
   7   5   0       52.37       48.45     12.07 o 
   8   5   0        1.55       -3.86     15.90 o 
   9   5   0     3275.77     3198.80     47.07 o 
  10   5   0      121.05      138.42     23.06 o 
  11   5   0     3280.91     3409.72     72.88 o 
   0   6   0    22045.25    22567.01    271.54 o 
   1   6   0    17354.97    18271.26    139.51 o 
   2   6   0     4549.97     4929.67     47.67 o 
   3   6   0     4196.15     4290.48     37.49 o 
   4   6   0        5.86       14.24      5.50 o 
   5   6   0      458.33      429.91     13.33 o 
   6   6   0     1877.04     1926.28     21.80 o 
   7   6   0     2639.56     2668.99     32.60 o 
   8   6   0     5621.43     5593.19     75.03 o 
   9   6   0      239.95      222.23     20.91 o 
  10   6   0      113.91      108.41     21.07 o 
  11   6   0      183.06      140.85     35.31 o 
   1   7   0      406.01      511.21      8.66 o 
   2   7   0    25411.53    26942.29    232.78 o 
   3   7   0     4788.23     4995.83     59.26 o 
   4   7   0     1837.19     1774.28     22.87 o 
   5   7   0     3853.29     3791.27     41.24 o 
   6   7   0     1551.67     1586.00     24.60 o 
   7   7   0      418.53      414.38     18.42 o 
   8   7   0     2793.59     2668.36     42.53 o 
   9   7   0     1326.12     1362.11     35.24 o 
  10   7   0     1967.37     2058.83     44.02 o 
  11   7   0       12.90       23.24     49.70 o 
   0   8   0    12587.19    12097.84    238.80 o 
   1   8   0      737.93      698.37      9.26 o 
   2   8   0     3297.51     3406.98     37.48 o 
   3   8   0      133.33      119.37      6.40 o 
   4   8   0        7.52       16.76      5.46 o 
   5   8   0      164.70      152.42      7.36 o 
   6   8   0     5002.72     4953.42     44.40 o 
   7   8   0     2532.65     2529.35     35.89 o 
   8   8   0     5241.98     5257.10     55.78 o 
   9   8   0       70.17       55.99     19.74 o 
  10   8   0       88.66       70.06     23.98 o 
   1   9   0      396.27      412.94      8.40 o 
   2   9   0     5631.95     5992.43     63.61 o 
   3   9   0     2732.37     2874.69     29.41 o 
   4   9   0     9299.03     9339.24     85.60 o 
   5   9   0        1.46        7.53     11.30 o 
   6   9   0      608.42      585.54     19.16 o 
   7   9   0       17.73       31.46     15.15 o 
   8   9   0     1187.36     1104.17     30.43 o 
   9   9   0        0.99       11.70     20.11 o 
  10   9   0     1204.02     1169.81     41.70 o 
   0  10   0      158.93      163.74     12.03 o 
   1  10   0      626.17      620.14     10.40 o 
   2  10   0     2297.71     2354.82     29.01 o 
   3  10   0        1.97        1.82      6.55 o 
   4  10   0      334.34      352.82     13.06 o 
   5  10   0     3533.79     3558.09     32.53 o 
   6  10   0     7680.67     7950.25     89.90 o 
   7  10   0      959.87      900.38     27.94 o 
   8  10   0     2287.25     2369.59     44.33 o 
   9  10   0     1237.81     1157.25     39.93 o 
  10  10   0       34.76       22.73     27.59 o 
   1  11   0     1759.62     1711.33     19.85 o 
   2  11   0      247.88      254.03     11.72 o 
   3  11   0     7786.98     8101.69    125.91 o 
   4  11   0     6177.47     6094.95     60.42 o 
   5  11   0     4948.89     4951.83     63.15 o 
   6  11   0       46.37       45.45     16.17 o 
   7  11   0      205.09      180.63     18.08 o 
   8  11   0       66.13       69.69     20.18 o 
   9  11   0      690.08      693.77     35.56 o 
   0  12   0      643.10      644.18     26.65 o 
   1  12   0     5610.63     5609.88     55.79 o 
   2  12   0     4433.47     4426.84     60.82 o 
   3  12   0     2526.94     2543.68     33.62 o 
   4  12   0      443.04      404.15     18.33 o 
   5  12   0     2616.91     2572.73     57.14 o 
   6  12   0       96.06       94.41     19.53 o 
   7  12   0     2546.28     2574.70     47.50 o 
   8  12   0        4.60       -9.38     21.90 o 
   9  12   0      257.27      269.92     31.71 o 
   1  13   0     1804.50     1860.36     33.40 o 
   2  13   0      442.18      413.50     21.38 o 
   3  13   0     2270.02     2378.97     46.12 o 
   4  13   0      156.65      132.91     20.24 o 
   5  13   0     3985.40     3991.54     66.03 o 
   6  13   0      565.45      540.06     28.19 o 
   7  13   0      660.56      570.78     30.32 o 
   8  13   0      172.75      177.51     30.39 o 
   0  14   0     4536.89     4707.46     76.58 o 
   1  14   0     5443.64     5421.95     70.68 o 
   2  14   0      389.35      390.02     26.98 o 
   3  14   0      183.43      181.96     21.78 o 
   4  14   0      547.48      546.63     28.63 o 
   5  14   0     1046.01      972.49     34.83 o 
   6  14   0     1298.76     1264.32     40.41 o 
   7  14   0     4206.93     4525.66     79.40 o 
   8  14   0        1.77        2.39     35.39 o 
   1  15   0      184.67      209.16     24.41 o 
   2  15   0      934.97      838.72     34.62 o 
   3  15   0      255.57      259.54     23.42 o 
   4  15   0     2098.63     2092.66     48.59 o 
   5  15   0     2542.56     2462.10     54.45 o 
   6  15   0      507.53      504.99     33.84 o 
   7  15   0        0.13        4.96     28.61 o 
   0  16   0     1297.92     1217.29     56.76 o 
   1  16   0       55.87       36.91     22.51 o 
   2  16   0      745.29      720.60     35.18 o 
   3  16   0      492.74      447.66     39.45 o 
   4  16   0      452.85      458.10     31.37 o 
   5  16   0       44.67       43.54     25.85 o 
   6  16   0     5419.15     5577.49     88.47 o 
   1  17   0      426.34      435.90     31.93 o 
   2  17   0     1842.53     1817.55     51.85 o 
   3  17   0       97.89      116.44     30.39 o 
   4  17   0     4591.24     4817.48    101.85 o 
   5  17   0       73.46       68.18     34.15 o 
   6  17   0      398.32      394.71     84.58 o 
   0  18   0     1741.39     1764.07     71.37 o 
   1  18   0       23.89       67.50     25.30 o 
   2  18   0     3330.84     3386.04     86.49 o 
   3  18   0       15.12       11.87     31.07 o 
   4  18   0       10.24        2.48     44.89 o 
   1  19   0        1.47        3.06     28.54 o 
   2  19   0      182.04      142.72     40.55 o 
   3  19   0     1191.04     1173.42    100.00 o 
 -11   0   1       35.20       50.12     36.91 o 
  -9   0   1     3130.86     3241.52     98.41 o 
  -7   0   1    10485.97    10960.95     94.77 o 
  -5   0   1     4501.49     4621.81     47.04 o 
  -3   0   1     7067.89     7122.04     85.68 o 
  -1   0   1    31600.94    29614.53    215.71 o 
   1   0   1    17721.02    18092.42    168.18 o 
   3   0   1     1197.54     1211.43     15.13 o 
   5   0   1     4705.12     4768.43     73.01 o 
   7   0   1     2911.21     3077.50     67.71 o 
   9   0   1       68.06       81.05     26.12 o 
  11   0   1     1475.59     1515.20     71.26 o 
 -11   1   1     2222.21     2149.61     52.03 o 
 -10   1   1     3349.48     3423.73     64.10 o 
  -9   1   1     2451.82     2437.42     45.42 o 
  -8   1   1       89.89       83.86     10.13 o 
  -7   1   1     3331.92     3326.96     39.95 o 
  -6   1   1       19.09       25.64      6.90 o 
  -5   1   1     8939.95     9289.25    106.04 o 
  -4   1   1      565.58      600.01      8.93 o 
  -3   1   1      550.09      492.06      7.03 o 
  -2   1   1     8493.47     8590.58     52.28 o 
  -1   1   1     1389.46     1402.01     12.14 o 
   1   1   1    48144.20    47180.36    240.71 o 
   2   1   1     7640.80     7593.70     64.59 o 
   3   1   1     6150.76     5904.82     55.59 o 
   4   1   1     1690.63     1721.09     14.62 o 
   5   1   1     4006.90     4123.18     44.93 o 
   6   1   1     1661.43     1871.29     23.13 o 
   7   1   1      334.38      348.35     10.23 o 
   8   1   1        4.51        7.79     10.76 o 
   9   1   1     9499.32     9562.27     83.22 o 
  10   1   1      651.03      669.33     37.95 o 
  11   1   1     2292.70     2262.86     61.59 o 
 -11   2   1      159.55      152.49     26.61 o 
 -10   2   1     1505.86     1509.43     42.49 o 
  -9   2   1     3135.50     3180.24     48.50 o 
  -8   2   1     1719.12     1732.75     25.93 o 
  -7   2   1     8511.01     8631.54     87.21 o 
  -6   2   1      153.88      147.47      7.19 o 
  -5   2   1       16.74       30.29      5.47 o 
  -4   2   1     3112.43     3299.20     33.12 o 
  -3   2   1     3090.53     3370.62     37.19 o 
  -2   2   1     6022.34     6074.08     45.60 o 
  -1   2   1     4401.16     4443.06     35.11 o 
   0   2   1     9335.96     9391.71     88.72 o 
   1   2   1    10459.00    10382.83     77.03 o 
   2   2   1    17262.19    17659.83    132.73 o 
   3   2   1     7293.44     7371.68     64.33 o 
   4   2   1     5418.81     5329.17     52.75 o 
   5   2   1    11593.29    11639.35    109.81 o 
   6   2   1     1674.97     1747.06     19.16 o 
   7   2   1     7723.83     8090.46     76.03 o 
   8   2   1     1358.22     1399.82     26.14 o 
   9   2   1      143.74      153.63     19.02 o 
  10   2   1      138.89      127.41     25.27 o 
  11   2   1      145.09      130.36     30.70 o 
 -11   3   1      736.50      725.89     36.29 o 
 -10   3   1     4776.25     4772.19     62.77 o 
  -9   3   1      236.76      218.68     18.97 o 
  -8   3   1     1082.23     1077.01     24.19 o 
  -7   3   1      736.15      713.12     13.36 o 
  -6   3   1     6728.68     6945.74     66.74 o 
  -5   3   1     4367.00     4353.48     47.68 o 
  -4   3   1    19576.37    18959.55    149.78 o 
  -3   3   1     4696.43     4740.99     45.30 o 
  -2   3   1     9296.51     9596.44     96.77 o 
  -1   3   1     6757.65     6980.65     39.12 o 
   0   3   1     5984.82     6105.40     44.89 o 
   1   3   1      381.46      357.38      5.43 o 
   2   3   1    23042.74    23045.13    185.38 o 
   3   3   1      131.93      109.54      6.51 o 
   4   3   1    10365.79    10136.02    102.87 o 
   5   3   1     2351.81     2467.27     27.12 o 
   6   3   1     2832.27     2868.22     30.62 o 
   7   3   1      174.70      173.06     11.68 o 
   8   3   1      264.82      240.64     15.79 o 
   9   3   1      266.43      279.94     20.02 o 
  10   3   1     4810.82     5065.66     73.13 o 
  11   3   1      329.27      336.56     34.32 o 
 -11   4   1       90.05       66.58     26.55 o 
 -10   4   1     1714.54     1657.09     41.64 o 
  -9   4   1      210.98      191.06     18.75 o 
  -8   4   1     7821.05     7859.12     76.78 o 
  -7   4   1        4.45        9.92      7.21 o 
  -6   4   1     6371.63     6506.50     70.66 o 
  -5   4   1       93.24       77.71      4.91 o 
  -4   4   1      380.63      354.50      8.22 o 
  -3   4   1     7582.39     7709.42     58.62 o 
  -2   4   1    16257.34    16428.96    125.76 o 
  -1   4   1     3440.90     3652.82     26.68 o 
   0   4   1     6768.49     6643.67     49.48 o 
   1   4   1     1401.04     1440.86     14.26 o 
   2   4   1        3.17       26.61      3.61 o 
   3   4   1     6068.29     6112.36     96.30 o 
   4   4   1     7291.27     6853.30     65.22 o 
   5   4   1      386.09      400.09     13.62 o 
   6   4   1    14232.73    14380.64    150.87 o 
   7   4   1      200.65      185.81     12.86 o 
   8   4   1     3604.98     3652.07     45.66 o 
   9   4   1      193.02      180.84     19.39 o 
  10   4   1      307.35      305.84     28.63 o 
  11   4   1       62.33       49.29     29.02 o 
 -11   5   1      183.69      189.45     31.23 o 
 -10   5   1     2388.25     2437.61     42.38 o 
  -9   5   1      306.26      334.71     21.44 o 
  -8   5   1       16.10       23.43     13.69 o 
  -7   5   1     2566.94     2596.56     31.64 o 
  -6   5   1     4396.13     4381.57     37.41 o 
  -5   5   1      708.81      641.27     11.17 o 
  -4   5   1     7462.46     7164.75     75.27 o 
  -3   5   1      225.39      248.78      5.80 o 
  -2   5   1     3652.50     3867.25     36.32 o 
  -1   5   1     5297.53     5551.02     36.07 o 
   0   5   1     1190.84     1233.78     10.30 o 
   1   5   1     4769.98     4836.81     41.44 o 
   2   5   1    24167.55    24273.21    172.13 o 
   3   5   1     3213.97     3458.85     40.06 o 
   4   5   1    14097.73    14211.47    149.10 o 
   5   5   1      555.12      503.70     15.01 o 
   6   5   1       91.76       89.49     10.91 o 
   7   5   1       88.10       79.05     11.72 o 
   8   5   1     2088.03     2066.36     36.81 o 
   9   5   1      286.09      249.39     20.82 o 
  10   5   1     4594.85     4917.57     73.68 o 
  11   5   1      126.06       92.80     32.55 o 
 -11   6   1        2.60      -14.67     38.94 o 
 -10   6   1       61.37       52.04     20.65 o 
  -9   6   1     1187.38     1140.13     30.57 o 
  -8   6   1     2181.09     2216.67     36.03 o 
  -7   6   1     3487.99     3395.29     38.21 o 
  -6   6   1     3579.00     3538.25     44.83 o 
  -5   6   1     3031.28     3054.79     25.27 o 
  -4   6   1      573.76      508.62     10.09 o 
  -3   6   1       67.08       98.94      5.14 o 
  -2   6   1    18738.79    19198.09    170.69 o 
  -1   6   1    16294.27    16773.32    137.45 o 
   0   6   1    23710.27    24715.35    200.97 o 
   1   6   1     7432.57     7316.66     68.30 o 
   2   6   1     4232.82     4347.46     40.24 o 
   3   6   1    10011.72    10835.04    118.41 o 
   4   6   1      185.67      173.78      8.07 o 
   5   6   1      417.70      404.62     14.16 o 
   6   6   1     4859.75     4763.38     42.86 o 
   7   6   1     3779.44     3766.92     42.99 o 
   8   6   1        3.20        4.62     16.20 o 
   9   6   1        8.28        3.12     17.69 o 
  10   6   1      279.76      327.61     27.72 o 
  11   6   1      590.95      521.55     55.77 o 
 -11   7   1      662.92      604.92     73.74 o 
 -10   7   1      135.40      150.66     23.50 o 
  -9   7   1     4171.14     4327.94     56.75 o 
  -8   7   1      373.22      350.14     19.20 o 
  -7   7   1      883.13      831.96     21.57 o 
  -6   7   1      796.29      797.32     19.20 o 
  -5   7   1     1926.82     1959.52     20.48 o 
  -4   7   1     2779.14     2626.77     28.28 o 
  -3   7   1     5019.86     5413.57     60.82 o 
  -2   7   1     1236.90     1245.35     14.99 o 
  -1   7   1     1189.63     1306.24     15.17 o 
   0   7   1     4900.79     5151.67     42.52 o 
   1   7   1    19778.53    20077.23    197.01 o 
   2   7   1     1336.47     1291.82     11.89 o 
   3   7   1     5205.75     4988.08     54.10 o 
   4   7   1     1989.13     1951.57     25.01 o 
   5   7   1     2069.93     2071.08     35.56 o 
   6   7   1      498.00      488.53     16.80 o 
   7   7   1      454.62      424.86     18.97 o 
   8   7   1     2806.62     2766.87     43.07 o 
   9   7   1     2524.89     2570.13     46.80 o 
  10   7   1      387.94      413.07     27.81 o 
  11   7   1     1025.05      975.97     82.35 o 
 -10   8   1        0.17       -2.30     22.12 o 
  -9   8   1     1917.02     1902.00     45.69 o 
  -8   8   1       25.20       25.11     16.41 o 
  -7   8   1    12590.38    12657.93    146.35 o 
  -6   8   1     2172.71     2215.73     28.56 o 
  -5   8   1      163.71      155.58      8.17 o 
  -4   8   1       12.09        7.94      4.66 o 
  -3   8   1     4717.83     4814.55     48.22 o 
  -2   8   1       67.33       65.77      6.14 o 
  -1   8   1    22048.05    23139.00    225.99 o 
   0   8   1      271.36      258.01      7.25 o 
   1   8   1    13904.64    14266.88    142.37 o 
   2   8   1     2045.27     2139.66     25.67 o 
   3   8   1      479.30      457.05      8.08 o 
   4   8   1      700.29      696.29     12.16 o 
   5   8   1     3794.98     3759.48     55.51 o 
   6   8   1     2399.30     2379.12     33.77 o 
   7   8   1     6910.69     7111.14     82.42 o 
   8   8   1      663.91      632.98     33.25 o 
   9   8   1       14.30       12.07     20.73 o 
  10   8   1      161.71      163.65     25.33 o 
 -10   9   1      605.34      595.45     32.59 o 
  -9   9   1      709.07      681.34     29.32 o 
  -8   9   1      170.48      167.70     20.82 o 
  -7   9   1      811.80      815.10     24.28 o 
  -6   9   1       24.39       21.01     12.79 o 
  -5   9   1     6000.07     6009.91     63.59 o 
  -4   9   1        4.05       10.17      5.96 o 
  -3   9   1    17659.93    17941.04    196.97 o 
  -2   9   1        4.13        5.41      5.44 o 
  -1   9   1      881.97      931.19     13.43 o 
   0   9   1       71.42       59.02      5.30 o 
   1   9   1     3870.72     4070.48     57.39 o 
   2   9   1     1480.79     1533.37     27.00 o 
   3   9   1     7576.01     7762.48     62.52 o 
   4   9   1      480.74      489.38     10.81 o 
   5   9   1     2845.18     2760.26     40.71 o 
   6   9   1      481.92      482.34     20.12 o 
   7   9   1      452.62      454.87     20.38 o 
   8   9   1       67.92       83.56     19.05 o 
   9   9   1     2906.97     2923.35     54.77 o 
  10   9   1      990.39      953.11     39.21 o 
 -10  10   1      595.32      588.20     41.70 o 
  -9  10   1     1443.02     1428.14     39.09 o 
  -8  10   1     1608.50     1605.94     38.61 o 
  -7  10   1     4331.45     4344.79     47.75 o 
  -6  10   1     1232.57     1231.76     30.58 o 
  -5  10   1     4878.48     4938.98     65.11 o 
  -4  10   1      209.27      190.33      9.61 o 
  -3  10   1     7127.43     7197.05     77.88 o 
  -2  10   1     1250.42     1329.13     15.61 o 
  -1  10   1     6060.55     6366.68     84.82 o 
   0  10   1      936.93     1013.82     19.03 o 
   1  10   1      166.70      175.69      9.43 o 
   2  10   1       81.53       74.58      8.41 o 
   3  10   1        4.04       12.00      6.49 o 
   4  10   1     4687.64     4641.68     62.90 o 
   5  10   1     7214.91     7138.81     61.73 o 
   6  10   1     4384.66     4367.18     43.48 o 
   7  10   1     5365.27     5420.41     63.88 o 
   8  10   1      503.52      483.73     28.20 o 
   9  10   1       19.43       30.57     22.72 o 
  10  10   1      256.28      242.36     31.64 o 
  -9  11   1       20.94       33.26     22.76 o 
  -8  11   1       34.93       27.36     19.51 o 
  -7  11   1      179.93      159.22     18.72 o 
  -6  11   1     2177.18     2161.64     37.55 o 
  -5  11   1      661.28      716.46     24.01 o 
  -4  11   1     9456.76     9602.83     75.13 o 
  -3  11   1     6577.37     6544.13     63.49 o 
  -2  11   1     2231.90     2192.53     27.65 o 
  -1  11   1     1870.23     1924.07     37.87 o 
   0  11   1     1168.43     1167.53     18.69 o 
   1  11   1      263.64      311.03     10.80 o 
   2  11   1     2266.35     2203.84     26.29 o 
   3  11   1     6795.27     6958.85     81.37 o 
   4  11   1     5725.10     5852.26     68.13 o 
   5  11   1       47.78       54.07     12.59 o 
   6  11   1      101.15       82.27     15.12 o 
   7  11   1      367.63      361.11     24.41 o 
   8  11   1      844.33      755.84     31.94 o 
   9  11   1      582.45      561.29     35.17 o 
  -9  12   1       27.76       21.68     27.67 o 
  -8  12   1     1384.01     1334.62     41.93 o 
  -7  12   1      343.75      293.47     23.46 o 
  -6  12   1     3008.01     2971.26     45.19 o 
  -5  12   1      436.11      414.45     21.34 o 
  -4  12   1      151.30      155.60     13.78 o 
  -3  12   1     4959.84     4840.46     50.98 o 
  -2  12   1     5670.42     5573.78     91.35 o 
  -1  12   1       18.71       32.13     17.04 o 
   0  12   1     6831.21     6813.26     61.75 o 
   1  12   1      497.22      517.00     17.57 o 
   2  12   1     1448.81     1530.32     30.82 o 
   3  12   1     2214.20     2206.57     34.53 o 
   4  12   1      402.64      445.43     19.15 o 
   5  12   1      495.78      480.81     22.79 o 
   6  12   1     5065.60     5177.99     75.66 o 
   7  12   1       38.39       47.04     20.77 o 
   8  12   1      618.78      612.56     32.81 o 
   9  12   1       73.67       54.54     28.52 o 
  -8  13   1     1053.94     1064.29     50.35 o 
  -7  13   1       35.34       23.94     19.38 o 
  -6  13   1     1267.33     1264.82     37.56 o 
  -5  13   1      658.65      575.39     26.33 o 
  -4  13   1     7751.98     7772.47     79.79 o 
  -3  13   1      939.25      840.51     28.45 o 
  -2  13   1      133.65      145.52     17.99 o 
  -1  13   1     1722.02     1659.69     40.57 o 
   0  13   1     5401.93     5466.68     81.98 o 
   1  13   1      296.59      320.94     18.48 o 
   2  13   1     3483.77     3458.21     47.04 o 
   3  13   1        0.39        7.15     15.43 o 
   4  13   1     5949.17     5916.89     84.03 o 
   5  13   1     1204.67     1022.78     32.36 o 
   6  13   1       71.26       75.78     19.07 o 
   7  13   1        4.44       -6.07     25.32 o 
   8  13   1     3295.99     3279.28     72.99 o 
  -8  14   1     1369.83     1342.87    115.59 o 
  -7  14   1      620.25      559.82     34.60 o 
  -6  14   1     2575.22     2417.70     53.57 o 
  -5  14   1      103.39       99.27     20.33 o 
  -4  14   1      367.63      342.63     27.96 o 
  -3  14   1      427.27      382.69     27.06 o 
  -2  14   1     2395.40     2418.32     57.63 o 
  -1  14   1    10016.36     9978.00     81.73 o 
   0  14   1     4367.84     4356.35     64.72 o 
   1  14   1     1374.18     1348.23     35.81 o 
   2  14   1       11.42       13.48     17.04 o 
   3  14   1       68.18       71.35     17.07 o 
   4  14   1       87.56       84.76     19.79 o 
   5  14   1       59.32       56.56     19.25 o 
   6  14   1     4123.28     4285.30     65.25 o 
   7  14   1      558.97      539.26     36.28 o 
   8  14   1      203.42      203.11     44.49 o 
  -7  15   1       23.81        9.02     29.88 o 
  -6  15   1     1734.69     1798.94     50.33 o 
  -5  15   1     3013.93     3077.69     59.68 o 
  -4  15   1     1521.31     1542.23     47.26 o 
  -3  15   1     1044.65     1059.15     39.44 o 
  -2  15   1     1777.77     1777.14     45.53 o 
  -1  15   1       94.74       89.78     21.55 o 
   0  15   1      159.11      129.37     23.04 o 
   1  15   1      408.73      432.82     25.55 o 
   2  15   1     1263.65     1294.78     40.83 o 
   3  15   1     1636.78     1614.65     44.49 o 
   4  15   1      408.69      410.52     26.73 o 
   5  15   1     1296.09     1246.99     40.09 o 
   6  15   1      201.88      217.31     25.48 o 
   7  15   1      833.47      719.93     47.34 o 
  -6  16   1      121.00      121.90     36.54 o 
  -5  16   1     1537.60     1409.07     50.93 o 
  -4  16   1      306.92      312.74     28.35 o 
  -3  16   1     1373.85     1335.76     51.04 o 
  -2  16   1      106.06      140.43     24.22 o 
  -1  16   1     2558.53     2675.45     56.69 o 
   0  16   1     1327.19     1246.65     40.70 o 
   1  16   1        7.42        8.37     21.20 o 
   2  16   1      479.31      480.35     30.36 o 
   3  16   1       53.58       49.01     28.14 o 
   4  16   1      124.73      112.02     26.01 o 
   5  16   1     3736.13     3775.98     67.29 o 
   6  16   1      767.33      786.13     44.51 o 
  -6  17   1        3.63      -13.51     51.19 o 
  -5  17   1     3905.24     4094.06    107.06 o 
  -4  17   1      619.54      614.14     44.15 o 
  -3  17   1     3494.71     3642.26     77.39 o 
  -2  17   1       42.35       44.54     24.83 o 
  -1  17   1      769.27      765.30     38.20 o 
   0  17   1       16.65       24.67     21.60 o 
   1  17   1      807.07      758.37     37.47 o 
   2  17   1        3.67        7.65     24.44 o 
   3  17   1     2853.59     2765.16     77.10 o 
   4  17   1      430.13      452.59     36.47 o 
   5  17   1     1170.74     1141.34     52.29 o 
  -4  18   1      369.13      342.68     56.92 o 
  -3  18   1     1191.29     1112.23     53.87 o 
  -2  18   1      551.56      526.65     39.13 o 
  -1  18   1     2532.60     2632.93     58.78 o 
   0  18   1       58.99       71.37     25.34 o 
   1  18   1      751.45      725.54     37.34 o 
   2  18   1       23.04       35.27     32.08 o 
   3  18   1       31.50       42.70     31.09 o 
   4  18   1      293.58      250.78     54.64 o 
  -3  19   1      158.86      223.69    101.65 o 
  -2  19   1      134.00      141.70     47.92 o 
  -1  19   1      160.65      153.69     31.99 o 
   0  19   1      257.28      304.55     32.51 o 
   1  19   1      181.26      148.01     32.83 o 
   2  19   1      752.64      716.09     56.16 o 
   3  19   1     2598.16     2790.95    134.14 o 
 -10   0   2     1116.60     1082.90     57.17 o 
  -8   0   2    12388.62    12674.47    172.75 o 
  -6   0   2      104.96      113.65     11.99 o 
  -4   0   2    13237.10    13078.53    153.50 o 
  -2   0   2    17964.41    17252.13    188.22 o 
   0   0   2    26963.86    25633.64    234.24 o 
   2   0   2     5517.39     5795.90     78.73 o 
   4   0   2     8882.37     8945.99    158.79 o 
   6   0   2     2878.91     2750.36     40.28 o 
   8   0   2      249.46      235.19     19.24 o 
  10   0   2     2505.99     2448.24     90.53 o 
 -11   1   2      796.49      786.68     36.64 o 
 -10   1   2     2757.58     2706.10     52.78 o 
  -9   1   2      455.18      439.85     23.06 o 
  -8   1   2      709.21      682.48     16.53 o 
  -7   1   2      166.42      184.33      9.89 o 
  -6   1   2    22642.35    22267.13    166.78 o 
  -5   1   2       17.87       34.00      6.51 o 
  -4   1   2     1257.23     1135.50     14.09 o 
  -3   1   2     1186.14     1277.82     11.07 o 
  -2   1   2    30440.22    30699.63    203.92 o 
  -1   1   2     9403.20     9599.69     78.74 o 
   0   1   2     4855.76     4987.49     48.52 o 
   1   1   2    10937.38    11130.06     82.77 o 
   2   1   2    46177.83    45312.28    293.53 o 
   3   1   2     9056.55     9133.65     68.49 o 
   4   1   2     3440.11     3716.90     39.10 o 
   5   1   2      309.41      346.65      8.89 o 
   6   1   2     1208.68     1232.21     21.80 o 
   7   1   2      103.88      114.94      8.36 o 
   8   1   2     2923.37     3018.30     50.67 o 
   9   1   2       81.40      105.95     20.88 o 
  10   1   2     1044.40     1025.20     43.64 o 
  11   1   2      890.37      887.89     45.12 o 
 -11   2   2       36.15       36.37     22.90 o 
 -10   2   2      706.35      685.41     32.88 o 
  -9   2   2     3919.21     3918.11     45.86 o 
  -8   2   2     5501.07     5503.84     77.88 o 
  -7   2   2     2571.06     2697.25     23.13 o 
  -6   2   2     2108.83     2113.04     20.25 o 
  -5   2   2      423.07      477.23     10.09 o 
  -4   2   2      944.89      850.86     11.45 o 
  -3   2   2     9405.48     9378.62     75.11 o 
  -2   2   2    21484.51    21879.32    136.22 o 
  -1   2   2    48318.10    47277.52    335.13 o 
   0   2   2    16071.83    15987.63     92.91 o 
   1   2   2     5697.09     5695.09     36.88 o 
   2   2   2    14035.92    13927.78    105.68 o 
   3   2   2      843.95      828.30      8.92 o 
   4   2   2    10838.61    10859.59    110.55 o 
   5   2   2     8291.17     8170.55     68.11 o 
   6   2   2     6778.85     6664.64     68.84 o 
   7   2   2       81.02       96.21      8.19 o 
   8   2   2     1343.93     1307.54     29.71 o 
   9   2   2        8.47        6.37     18.42 o 
  10   2   2      438.30      425.95     30.92 o 
  11   2   2     1163.76     1171.44     48.56 o 
 -11   3   2     2031.81     2004.31     50.25 o 
 -10   3   2       79.31       77.74     22.64 o 
  -9   3   2       70.15       67.37     16.70 o 
  -8   3   2      386.68      359.95     17.86 o 
  -7   3   2     9247.70     9317.41     51.36 o 
  -6   3   2     3163.80     3059.92     34.15 o 
  -5   3   2     7659.43     7259.18     40.38 o 
  -4   3   2     9236.34     9473.20    101.79 o 
  -3   3   2     2695.06     2593.46     29.41 o 
  -2   3   2      750.31      808.41      8.59 o 
  -1   3   2     2142.75     2214.87     13.96 o 
   0   3   2     8540.80     8714.70     58.75 o 
   1   3   2     2684.03     2548.17     17.35 o 
   2   3   2     2715.48     2636.15     26.82 o 
   3   3   2    26599.69    26846.94    279.54 o 
   4   3   2        6.54        4.80      6.12 o 
   5   3   2     3585.27     3723.83     53.78 o 
   6   3   2     1889.10     1882.72     21.60 o 
   7   3   2     6690.05     6715.73     79.65 o 
   8   3   2      716.82      674.19     24.11 o 
   9   3   2     1203.88     1196.67     32.32 o 
  10   3   2      810.74      778.26     36.85 o 
  11   3   2     2086.42     2106.89     62.07 o 
 -11   4   2       13.46       23.83     24.39 o 
 -10   4   2       89.18       91.89     22.92 o 
  -9   4   2     8781.96     8997.57     68.99 o 
  -8   4   2      999.69      939.49     24.16 o 
  -7   4   2     3833.95     3888.62     49.95 o 
  -6   4   2      310.93      287.08     10.08 o 
  -5   4   2      459.28      497.85     12.51 o 
  -4   4   2        3.84       12.24      7.17 o 
  -3   4   2    12605.76    12959.85    120.87 o 
  -2   4   2     8618.00     8868.44     79.76 o 
  -1   4   2     3697.87     3743.91     35.61 o 
   0   4   2     1329.97     1336.27     11.26 o 
   1   4   2     4128.77     4138.72     36.05 o 
   2   4   2      919.73      954.65      9.07 o 
   3   4   2    13298.52    13223.88    138.16 o 
   4   4   2     1515.92     1593.62     21.70 o 
   5   4   2    26756.14    25758.66    123.99 o 
   6   4   2      230.40      236.72     13.30 o 
   7   4   2     1320.77     1295.56     27.14 o 
   8   4   2       58.84       58.23     17.32 o 
   9   4   2      547.83      549.09     26.04 o 
  10   4   2      628.47      601.57     34.81 o 
  11   4   2     1933.69     1927.90     59.28 o 
 -11   5   2     2619.04     2755.67     62.37 o 
 -10   5   2       85.72       71.46     19.01 o 
  -9   5   2      415.84      405.81     22.22 o 
  -8   5   2        6.84        9.87     13.84 o 
  -7   5   2     4178.85     4110.30     39.03 o 
  -6   5   2     4719.96     4826.48     59.94 o 
  -5   5   2    10133.02    10275.40     79.79 o 
  -4   5   2     1158.43     1308.20     18.51 o 
  -3   5   2    12085.67    12619.31    124.67 o 
  -2   5   2    11914.68    12534.87    118.55 o 
  -1   5   2     7031.35     7167.76     57.61 o 
   0   5   2      435.11      500.11      7.32 o 
   1   5   2    23238.46    23620.52    203.91 o 
   2   5   2       78.32      134.11      5.14 o 
   3   5   2    28061.05    28023.26    175.56 o 
   4   5   2       14.11        9.75      6.76 o 
   5   5   2       35.28       60.15     10.72 o 
   6   5   2      190.84      194.69     14.50 o 
   7   5   2     5041.44     5152.18     66.31 o 
   8   5   2      710.14      637.88     27.78 o 
   9   5   2     2046.78     2109.15     42.10 o 
  10   5   2      129.62      121.82     26.87 o 
  11   5   2      375.04      448.90     47.27 o 
 -11   6   2      563.07      555.04     60.78 o 
 -10   6   2        2.92       21.95     21.51 o 
  -9   6   2     2888.71     2886.72     43.05 o 
  -8   6   2     7497.85     7541.43     67.90 o 
  -7   6   2      495.88      539.91     18.62 o 
  -6   6   2       90.44       96.75      6.64 o 
  -5   6   2      185.59      209.29      8.94 o 
  -4   6   2     3934.31     3884.75     33.22 o 
  -3   6   2    17223.56    17237.04    153.78 o 
  -2   6   2       53.28       41.70      5.46 o 
  -1   6   2    18527.30    18527.24    199.43 o 
   0   6   2    24885.16    25176.10    214.62 o 
   1   6   2     2750.19     2650.90     25.32 o 
   2   6   2     1016.94     1168.75     12.59 o 
   3   6   2       87.32       76.36      5.31 o 
   4   6   2     7472.66     7350.42     43.54 o 
   5   6   2     2620.96     2547.28     37.55 o 
   6   6   2     1179.61     1171.29     24.61 o 
   7   6   2     1224.57     1239.09     28.38 o 
   8   6   2       14.98        7.21     18.58 o 
   9   6   2      292.47      299.05     23.29 o 
  10   6   2      359.33      358.36     28.07 o 
  11   6   2     2547.43     2651.49     98.55 o 
 -11   7   2      256.53      203.13     48.46 o 
 -10   7   2     2226.40     2143.41     50.22 o 
  -9   7   2      189.17      169.22     20.92 o 
  -8   7   2      143.59      166.70     15.64 o 
  -7   7   2      280.09      265.50     15.47 o 
  -6   7   2     7433.43     7393.24     66.75 o 
  -5   7   2     5637.97     5763.37     57.99 o 
  -4   7   2      954.77      994.16     14.14 o 
  -3   7   2     1088.22     1103.40     14.38 o 
  -2   7   2       25.06       34.77      5.23 o 
  -1   7   2     2172.42     2414.08     28.55 o 
   0   7   2     9913.96    10101.39    117.54 o 
   1   7   2     1222.20     1103.38     10.79 o 
   2   7   2    18311.94    18029.38    208.33 o 
   3   7   2      320.78      330.42      7.33 o 
   4   7   2     4206.41     4407.53     42.34 o 
   5   7   2      376.43      363.32     14.39 o 
   6   7   2      525.28      526.53     19.91 o 
   7   7   2     1101.83     1049.19     30.94 o 
   8   7   2     3463.87     3477.89     53.45 o 
   9   7   2     1977.47     2015.11     47.25 o 
  10   7   2     1798.33     1783.32     55.96 o 
 -10   8   2     1647.70     1698.02     46.98 o 
  -9   8   2        1.46        1.43     20.23 o 
  -8   8   2     5307.45     5468.73     52.92 o 
  -7   8   2      120.48      126.25     15.93 o 
  -6   8   2      207.69      210.02     14.20 o 
  -5   8   2       31.89       27.98      7.57 o 
  -4   8   2     3127.79     3046.40     29.47 o 
  -3   8   2      419.67      427.28      8.45 o 
  -2   8   2    13568.38    13836.33    146.28 o 
  -1   8   2      513.81      506.87      7.56 o 
   0   8   2    13871.41    14476.78    141.32 o 
   1   8   2     1821.16     1733.74     14.63 o 
   2   8   2      866.42      859.54     10.51 o 
   3   8   2     1220.86     1262.16     13.01 o 
   4   8   2     6573.76     6688.04     55.69 o 
   5   8   2      124.70      113.48      8.68 o 
   6   8   2     6833.16     6774.39     75.15 o 
   7   8   2     4010.52     3972.82     50.91 o 
   8   8   2      176.49      183.18     21.76 o 
   9   8   2      359.12      327.99     25.57 o 
  10   8   2     1439.43     1443.79     44.91 o 
 -10   9   2      221.75      221.59     26.96 o 
  -9   9   2      111.22       92.50     22.06 o 
  -8   9   2     1105.09     1030.44     29.81 o 
  -7   9   2      250.02      260.92     16.74 o 
  -6   9   2     9885.28    10003.93     97.70 o 
  -5   9   2        6.71       15.04      6.97 o 
  -4   9   2    10071.43    10212.12     92.01 o 
  -3   9   2        7.03       24.56      6.24 o 
  -2   9   2     1496.53     1453.01     16.27 o 
  -1   9   2      975.77      943.42     14.84 o 
   0   9   2     8306.55     8569.13    105.90 o 
   1   9   2     1028.54     1141.25     17.89 o 
   2   9   2    10064.01    10367.24     93.49 o 
   3   9   2     3780.41     3765.90     48.60 o 
   4   9   2     4131.91     4252.70     38.28 o 
   5   9   2     1665.85     1620.54     26.36 o 
   6   9   2     2319.64     2269.80     35.83 o 
   7   9   2      303.59      281.01     21.84 o 
   8   9   2     6822.78     7080.75     71.68 o 
   9   9   2       14.22        7.81     22.69 o 
  10   9   2     2176.07     2124.42     55.35 o 
 -10  10   2     1910.89     1929.77     69.28 o 
  -9  10   2     1719.72     1791.59     47.41 o 
  -8  10   2     1206.14     1209.75     36.31 o 
  -7  10   2      801.14      738.87     26.64 o 
  -6  10   2     1491.48     1406.72     32.47 o 
  -5  10   2     1321.65     1274.35     26.22 o 
  -4  10   2      927.57      957.16     19.75 o 
  -3  10   2     2908.50     2841.33     29.79 o 
  -2  10   2    11348.63    11237.57    101.06 o 
  -1  10   2      969.97      965.01     12.39 o 
   0  10   2        5.77       11.26      6.29 o 
   1  10   2       70.29       74.10      7.49 o 
   2  10   2      641.58      630.81     13.83 o 
   3  10   2      289.05      263.94      8.62 o 
   4  10   2     3046.35     2949.38     39.82 o 
   5  10   2     7772.43     8055.91     85.78 o 
   6  10   2     7027.04     7186.21     96.57 o 
   7  10   2      185.52      195.43     20.40 o 
   8  10   2      861.69      877.14     33.12 o 
   9  10   2      404.76      363.81     28.48 o 
  10  10   2      312.57      278.76     36.41 o 
  -9  11   2       79.67       68.38     23.29 o 
  -8  11   2      158.23      170.21     24.10 o 
  -7  11   2     2256.48     2251.82     43.67 o 
  -6  11   2       11.22        9.17     16.41 o 
  -5  11   2     7709.55     7856.17     88.25 o 
  -4  11   2     1639.09     1612.28     27.13 o 
  -3  11   2     7229.80     7305.90     60.44 o 
  -2  11   2      380.14      356.40     10.31 o 
  -1  11   2     2376.64     2344.55     21.33 o 
   0  11   2     5001.19     5086.09     75.46 o 
   1  11   2     2454.03     2454.99     26.28 o 
   2  11   2      292.60      293.03     11.50 o 
   3  11   2     2732.41     2815.90     33.97 o 
   4  11   2     3943.17     4008.02     49.13 o 
   5  11   2      150.82      124.26     14.04 o 
   6  11   2      440.83      424.34     21.03 o 
   7  11   2     1828.07     1848.17     40.29 o 
   8  11   2     1357.57     1297.12     41.66 o 
   9  11   2     1107.39     1071.57     43.90 o 
  -9  12   2     1534.22     1625.56     59.91 o 
  -8  12   2      134.67      107.52     24.16 o 
  -7  12   2     1336.15     1294.82     38.77 o 
  -6  12   2      396.76      385.04     23.71 o 
  -5  12   2        5.69        9.83     13.89 o 
  -4  12   2        4.90        6.56     11.91 o 
  -3  12   2     5922.31     6082.58     79.16 o 
  -2  12   2     5924.89     5934.95     98.05 o 
  -1  12   2    11626.24    11685.04    136.67 o 
   0  12   2      122.31      152.80     15.65 o 
   1  12   2     1115.35     1110.72     31.94 o 
   2  12   2      660.60      669.23     20.12 o 
   3  12   2      929.28      951.44     23.98 o 
   4  12   2      453.96      442.23     17.14 o 
   5  12   2     6226.83     6226.38     63.04 o 
   6  12   2        7.62       24.09     18.68 o 
   7  12   2     2016.75     2039.20     46.33 o 
   8  12   2       20.10       25.00     22.52 o 
   9  12   2      403.75      453.97     38.95 o 
  -8  13   2      227.65      201.09     29.42 o 
  -7  13   2      379.55      353.54     25.93 o 
  -6  13   2      514.96      566.09     28.35 o 
  -5  13   2     3100.58     3131.53     51.35 o 
  -4  13   2        3.55       14.57     18.90 o 
  -3  13   2     2076.84     2028.34     34.89 o 
  -2  13   2      357.62      364.93     20.43 o 
  -1  13   2     3333.94     3277.66     48.08 o 
   0  13   2     1459.86     1446.88     47.29 o 
   1  13   2     6819.01     6868.79     71.79 o 
   2  13   2     1063.75     1085.68     29.20 o 
   3  13   2     2815.17     2682.73     44.26 o 
   4  13   2      150.15      112.76     21.69 o 
   5  13   2     1839.98     1841.62     41.65 o 
   6  13   2      183.57      211.96     23.07 o 
   7  13   2     1745.63     1677.45     53.13 o 
   8  13   2      617.04      567.26     38.12 o 
  -8  14   2      816.45      775.96     57.08 o 
  -7  14   2     1607.61     1506.19     47.02 o 
  -6  14   2       57.93       75.93     19.45 o 
  -5  14   2       33.18       20.77     19.71 o 
  -4  14   2     1503.71     1452.30     40.00 o 
  -3  14   2     2604.68     2631.34     54.65 o 
  -2  14   2     3065.93     3103.93     48.84 o 
  -1  14   2     3815.11     3848.15     54.27 o 
   0  14   2     2074.34     2141.52     51.30 o 
   1  14   2        3.91        5.35     18.11 o 
   2  14   2        1.02       -4.32     15.41 o 
   3  14   2     1514.12     1418.77     35.81 o 
   4  14   2       62.14       38.80     20.65 o 
   5  14   2     1299.79     1277.93     36.49 o 
   6  14   2      173.94      225.17     24.49 o 
   7  14   2     2267.93     2313.08     57.96 o 
   8  14   2        0.36       -4.78     44.33 o 
  -7  15   2      506.63      509.49     41.13 o 
  -6  15   2      587.53      618.52     44.01 o 
  -5  15   2     1879.11     1845.19     52.01 o 
  -4  15   2     1840.71     1836.88     50.49 o 
  -3  15   2     1217.18     1273.71     42.16 o 
  -2  15   2       91.45       77.12     20.33 o 
  -1  15   2      113.50      129.79     23.67 o 
   0  15   2     5709.19     5741.55    103.55 o 
   1  15   2     2404.55     2499.09     47.43 o 
   2  15   2     1791.10     1742.06     39.41 o 
   3  15   2        1.91       -1.17     19.23 o 
   4  15   2      567.34      581.42     30.91 o 
   5  15   2      265.29      265.67     25.01 o 
   6  15   2       15.19       11.76     23.20 o 
   7  15   2      582.05      493.95     49.92 o 
  -6  16   2      967.93      942.49     54.82 o 
  -5  16   2       68.66       46.09     30.22 o 
  -4  16   2       85.32       89.83     29.75 o 
  -3  16   2      130.16      140.75     29.60 o 
  -2  16   2     5136.88     5176.96     76.70 o 
  -1  16   2      227.85      210.56     27.12 o 
   0  16   2      376.02      385.18     27.67 o 
   1  16   2       34.07       19.65     21.62 o 
   2  16   2       89.65       69.03     23.65 o 
   3  16   2      998.66      994.40     50.66 o 
   4  16   2     2111.13     2110.82     57.36 o 
   5  16   2        1.92        7.38     27.56 o 
   6  16   2     4353.38     4533.28     95.83 o 
  -6  17   2      974.20      850.18     80.58 o 
  -5  17   2      196.03      203.13     35.07 o 
  -4  17   2     5036.32     5207.27    103.47 o 
  -3  17   2     1021.26      991.57     49.47 o 
  -2  17   2       72.27       51.91     25.39 o 
  -1  17   2       94.88       98.91     25.06 o 
   0  17   2      941.58      921.47     37.48 o 
   1  17   2      160.81      150.32     26.53 o 
   2  17   2      778.36      752.48     38.11 o 
   3  17   2        6.51      -16.04     33.97 o 
   4  17   2      969.05      992.15     45.60 o 
   5  17   2        1.81        9.99     33.29 o 
  -4  18   2      316.64      245.67     53.90 o 
  -3  18   2      786.08      730.10     53.80 o 
  -2  18   2     3999.24     4111.33     84.85 o 
  -1  18   2      632.27      546.65     35.64 o 
   0  18   2      362.79      388.20     31.55 o 
   1  18   2      635.98      581.49     34.45 o 
   2  18   2      179.06      206.83     35.65 o 
   3  18   2       30.00       19.96     33.27 o 
   4  18   2     1469.73     1407.12     69.36 o 
  -2  19   2       21.33        0.40     49.23 o 
  -1  19   2      404.74      418.95     42.98 o 
   0  19   2     1151.05     1175.34     52.93 o 
   1  19   2     1503.61     1469.62     63.65 o 
   2  19   2      948.00      890.31     63.74 o 
 -11   0   3     1366.80     1364.53     66.85 o 
  -9   0   3     8772.12     8643.19    121.23 o 
  -7   0   3     1365.25     1281.30     28.78 o 
  -5   0   3    16803.26    16179.60    223.17 o 
  -3   0   3     6147.04     6054.36     58.99 o 
  -1   0   3    10242.98    10178.16     93.81 o 
   1   0   3   101520.41    96230.96    806.95 o 
   3   0   3    33805.38    35669.56    212.30 o 
   5   0   3     7697.39     7983.46    190.72 o 
   7   0   3     2044.56     2116.26     33.56 o 
   9   0   3     2909.99     3075.98    106.28 o 
  11   0   3     2257.94     2374.88     83.22 o 
 -11   1   3      325.28      303.50     27.51 o 
 -10   1   3      418.33      417.12     28.92 o 
  -9   1   3       88.05      101.72     19.80 o 
  -8   1   3      197.55      188.62     13.10 o 
  -7   1   3     6444.14     6339.87     47.73 o 
  -6   1   3     1187.11     1248.69     25.98 o 
  -5   1   3    13868.53    14229.35    127.28 o 
  -4   1   3       61.53       61.54      5.93 o 
  -3   1   3     1568.93     1764.24     15.77 o 
  -2   1   3    20993.07    21183.24    140.46 o 
  -1   1   3    21948.52    21734.26    171.56 o 
   0   1   3     2250.58     2254.51     28.72 o 
   1   1   3    44324.94    43494.65    240.66 o 
   2   1   3    14118.56    13975.90    110.86 o 
   3   1   3     9402.75     9552.23     68.62 o 
   4   1   3     6393.09     6530.31     92.15 o 
   5   1   3     1443.10     1536.00     18.59 o 
   6   1   3     1313.72     1234.85     20.44 o 
   7   1   3     7549.82     7526.31     82.99 o 
   8   1   3       30.16       37.81     15.46 o 
   9   1   3     3819.51     3784.44     63.96 o 
  10   1   3      154.76      173.11     29.26 o 
  11   1   3       12.91       14.22     29.53 o 
 -11   2   3      265.96      256.02     27.48 o 
 -10   2   3     1914.69     1892.95     45.76 o 
  -9   2   3     5039.16     5111.92     54.50 o 
  -8   2   3     3355.60     3297.49     40.17 o 
  -7   2   3      540.20      540.82     14.98 o 
  -6   2   3      242.07      237.30     10.55 o 
  -5   2   3     5483.53     5503.67     60.44 o 
  -4   2   3     2900.73     2732.19     28.32 o 
  -3   2   3     8258.95     7938.98     62.88 o 
  -2   2   3    11368.81    11622.90    108.23 o 
  -1   2   3     1305.65     1424.97     14.68 o 
   0   2   3      161.11      138.52      5.58 o 
   1   2   3     7665.81     7812.42     67.36 o 
   2   2   3     4834.98     5058.41     40.48 o 
   3   2   3    18729.75    18694.05    179.16 o 
   4   2   3    22629.95    22472.96    229.76 o 
   5   2   3    13448.20    13640.50    167.30 o 
   6   2   3      618.45      575.27     11.28 o 
   7   2   3     2321.12     2353.08     35.52 o 
   8   2   3      697.88      702.19     24.49 o 
   9   2   3     1545.78     1531.62     42.22 o 
  10   2   3     1065.72     1014.78     39.91 o 
  11   2   3      257.30      244.83     34.05 o 
 -11   3   3        2.07       -8.53     22.80 o 
 -10   3   3      328.91      309.16     25.46 o 
  -9   3   3      270.36      303.17     20.74 o 
  -8   3   3     6789.03     6624.02     92.49 o 
  -7   3   3     2233.46     2226.08     22.15 o 
  -6   3   3    12746.00    12539.03    113.80 o 
  -5   3   3     2285.75     2201.36     21.46 o 
  -4   3   3    11037.20    10774.74     90.12 o 
  -3   3   3     1574.47     1633.46     15.85 o 
  -2   3   3      985.29     1031.73     12.37 o 
  -1   3   3      111.96      132.58      5.34 o 
   0   3   3      786.23      666.11     11.06 o 
   1   3   3     2714.69     2740.06     27.64 o 
   2   3   3    11925.37    12128.03    105.28 o 
   3   3   3       33.33       48.85      5.06 o 
   4   3   3     1058.43     1149.97     15.51 o 
   5   3   3        7.04       14.96      6.62 o 
   6   3   3    16830.65    16556.39    121.23 o 
   7   3   3     1801.89     1799.09     32.29 o 
   8   3   3      867.36      856.39     26.19 o 
   9   3   3     1868.69     1836.31     45.62 o 
  10   3   3     2414.20     2371.46     54.13 o 
  11   3   3        0.11        5.95     29.50 o 
 -11   4   3        2.37        7.98     23.87 o 
 -10   4   3     3379.79     3328.42     53.60 o 
  -9   4   3      597.03      565.11     25.44 o 
  -8   4   3     3653.58     3611.42     42.39 o 
  -7   4   3      937.23      935.11     17.83 o 
  -6   4   3       39.49       40.30      9.11 o 
  -5   4   3     1790.51     1828.97     23.30 o 
  -4   4   3     9442.23     9082.87     73.18 o 
  -3   4   3       78.37       69.96      6.55 o 
  -2   4   3    27674.15    27500.04    196.19 o 
  -1   4   3      122.59      153.68      6.01 o 
   0   4   3        4.07       12.62      3.97 o 
   1   4   3        3.69       16.61      4.77 o 
   2   4   3       44.03       37.40      4.57 o 
   3   4   3        0.09       11.28      5.71 o 
   4   4   3    37686.95    37216.76    336.70 o 
   5   4   3      342.36      336.01     11.56 o 
   6   4   3     6662.33     6746.11    107.75 o 
   7   4   3      374.51      368.80     19.34 o 
   8   4   3        0.37       -0.56     17.29 o 
   9   4   3     1087.99     1014.49     34.23 o 
  10   4   3     1061.56     1086.54     41.17 o 
  11   4   3       12.41        2.14     40.02 o 
 -11   5   3       13.92       13.33     26.53 o 
 -10   5   3      456.85      469.89     25.86 o 
  -9   5   3      130.82      124.78     18.43 o 
  -8   5   3     1847.31     1856.37     31.51 o 
  -7   5   3     6749.32     6917.28     76.46 o 
  -6   5   3     3737.39     3682.88     31.15 o 
  -5   5   3     5147.39     5172.84     42.30 o 
  -4   5   3     3600.02     3393.66     41.16 o 
  -3   5   3     1550.34     1547.72     20.68 o 
  -2   5   3     1804.73     1747.33     20.60 o 
  -1   5   3     4099.56     4423.07     46.65 o 
   0   5   3    38810.95    40267.31    332.95 o 
   1   5   3     3798.83     3770.88     30.12 o 
   2   5   3     5265.73     4846.06     44.94 o 
   3   5   3      670.05      716.01     10.55 o 
   4   5   3     2851.52     2808.65     23.89 o 
   5   5   3     1805.83     1760.47     24.50 o 
   6   5   3     7156.97     7327.71     73.74 o 
   7   5   3     2227.69     2159.92     39.49 o 
   8   5   3     1651.53     1661.17     37.85 o 
   9   5   3      871.18      753.61     31.47 o 
  10   5   3     1330.33     1274.65     44.98 o 
  11   5   3       16.28      -12.98     43.62 o 
 -11   6   3      221.29      159.23     45.83 o 
 -10   6   3     2044.75     2116.51     45.36 o 
  -9   6   3      976.83      923.60     29.82 o 
  -8   6   3     3100.53     3155.92     39.79 o 
  -7   6   3     3734.32     3680.12     39.17 o 
  -6   6   3      230.57      211.85      9.54 o 
  -5   6   3     5010.38     4895.56     62.50 o 
  -4   6   3     9446.06     9767.71     99.06 o 
  -3   6   3     1511.05     1547.49     15.46 o 
  -2   6   3    14262.52    14328.20    127.30 o 
  -1   6   3     9114.90     9393.09    107.19 o 
   0   6   3     2509.46     2559.65     26.31 o 
   1   6   3      313.63      265.65      7.14 o 
   2   6   3     1020.36      965.87     11.51 o 
   3   6   3     3235.89     3033.75     37.50 o 
   4   6   3     5729.02     5902.27     73.73 o 
   5   6   3     4460.97     4500.90     61.87 o 
   6   6   3     1693.44     1595.82     29.05 o 
   7   6   3       15.54        7.16     16.85 o 
   8   6   3      235.49      212.75     21.67 o 
   9   6   3      151.67      146.22     22.66 o 
  10   6   3     2474.71     2458.60     53.99 o 
  11   6   3      417.09      347.81     55.49 o 
 -11   7   3      458.32      423.68     57.04 o 
 -10   7   3      269.29      277.18     27.70 o 
  -9   7   3      705.75      672.09     27.49 o 
  -8   7   3      160.93      151.44     15.27 o 
  -7   7   3     4210.50     4133.31     41.90 o 
  -6   7   3      522.06      511.98     15.82 o 
  -5   7   3     3035.67     3020.84     37.00 o 
  -4   7   3      671.56      685.64     12.47 o 
  -3   7   3     1525.05     1486.05     25.76 o 
  -2   7   3      106.83      111.27      6.71 o 
  -1   7   3     2222.10     2113.04     17.79 o 
   0   7   3    16210.71    16690.70    157.64 o 
   1   7   3    28666.95    28038.21    243.56 o 
   2   7   3      290.10      258.14      7.09 o 
   3   7   3     8625.58     8852.57     78.12 o 
   4   7   3       46.42       63.91      6.90 o 
   5   7   3       42.39       47.99     10.66 o 
   6   7   3      116.52      117.26     14.70 o 
   7   7   3     3306.90     3148.89     48.22 o 
   8   7   3     2807.92     2843.17     52.96 o 
   9   7   3     2525.02     2536.57     48.54 o 
  10   7   3      388.04      376.89     29.88 o 
 -10   8   3        0.86       14.23     23.18 o 
  -9   8   3     2689.70     2817.31     50.63 o 
  -8   8   3      183.54      182.62     18.20 o 
  -7   8   3     2458.92     2457.23     45.01 o 
  -6   8   3       19.42       23.93     10.19 o 
  -5   8   3     2681.48     2579.34     23.83 o 
  -4   8   3       25.11       34.01      6.81 o 
  -3   8   3     8906.49     9068.50     55.90 o 
  -2   8   3      107.47      113.57      7.63 o 
  -1   8   3    13621.22    13950.53    153.09 o 
   0   8   3       13.51       13.36      5.59 o 
   1   8   3     4656.20     5165.62     40.62 o 
   2   8   3     3563.71     3445.78     35.61 o 
   3   8   3     9078.91     9284.35     86.92 o 
   4   8   3        4.33        4.90      5.66 o 
   5   8   3     3236.12     3241.65     30.61 o 
   6   8   3      430.57      413.80     19.37 o 
   7   8   3       74.67       76.29     19.88 o 
   8   8   3      140.70      125.12     21.53 o 
   9   8   3      799.21      831.94     33.31 o 
  10   8   3       20.31       41.07     22.71 o 
 -10   9   3      872.92      836.68     39.97 o 
  -9   9   3      357.95      372.29     28.36 o 
  -8   9   3      471.73      406.53     23.66 o 
  -7   9   3     4246.30     4262.99     51.24 o 
  -6   9   3        3.13       16.04     14.85 o 
  -5   9   3     9233.61     9456.44     84.92 o 
  -4   9   3      161.95      165.68      9.67 o 
  -3   9   3     4898.42     4847.00     31.48 o 
  -2   9   3     2008.08     1995.99     25.03 o 
  -1   9   3     3167.27     3058.73     24.65 o 
   0   9   3      669.15      707.80     11.57 o 
   1   9   3     4708.87     4650.54     34.44 o 
   2   9   3     2539.15     2491.44     30.75 o 
   3   9   3      495.07      488.64      9.32 o 
   4   9   3     2433.93     2419.09     27.19 o 
   5   9   3      861.43      877.99     18.74 o 
   6   9   3     2542.83     2479.03     42.02 o 
   7   9   3     6747.82     6808.02     91.07 o 
   8   9   3      235.90      255.91     25.01 o 
   9   9   3     2788.85     2930.87     52.63 o 
  10   9   3        2.16      -15.52     30.16 o 
 -10  10   3     1547.36     1457.73     69.24 o 
  -9  10   3     1059.65     1086.25     40.78 o 
  -8  10   3      897.02      890.26     30.82 o 
  -7  10   3       28.80       35.12     16.48 o 
  -6  10   3       10.58       10.99     15.92 o 
  -5  10   3        4.16        9.61     13.33 o 
  -4  10   3      294.04      277.21     12.01 o 
  -3  10   3     7604.98     7891.31    103.00 o 
  -2  10   3     4882.32     5046.11     56.58 o 
  -1  10   3     4966.37     5187.57     54.91 o 
   0  10   3       20.96       37.68      6.30 o 
   1  10   3     3394.99     3475.03     43.60 o 
   2  10   3      136.52      144.16      8.10 o 
   3  10   3     4829.32     4931.20     71.07 o 
   4  10   3     6298.50     6347.23     65.12 o 
   5  10   3     2926.95     2983.25     44.43 o 
   6  10   3     1102.88     1120.78     29.00 o 
   7  10   3      719.30      719.28     28.30 o 
   8  10   3        0.73        3.48     21.33 o 
   9  10   3       51.75       58.11     23.72 o 
  -9  11   3      310.10      334.09     30.04 o 
  -8  11   3     2513.23     2601.55     49.73 o 
  -7  11   3      319.41      285.35     22.58 o 
  -6  11   3     2592.15     2543.94     46.49 o 
  -5  11   3      857.73      829.92     23.65 o 
  -4  11   3     4623.84     4779.14     72.21 o 
  -3  11   3      491.27      436.93     19.84 o 
  -2  11   3     1134.39     1168.67     16.11 o 
  -1  11   3     6831.36     7063.92    105.17 o 
   0  11   3     1648.57     1697.59     18.36 o 
   1  11   3     2382.93     2381.52     30.52 o 
   2  11   3     2391.82     2392.97     29.98 o 
   3  11   3     1628.84     1658.76     23.57 o 
   4  11   3      112.99       97.43     11.87 o 
   5  11   3        7.79        6.66     12.78 o 
   6  11   3     2857.30     2902.36     41.53 o 
   7  11   3      739.50      732.97     30.93 o 
   8  11   3     2537.58     2530.38     56.57 o 
   9  11   3      233.49      233.50     29.05 o 
  -9  12   3      158.01      194.86     33.36 o 
  -8  12   3      656.49      609.15     37.17 o 
  -7  12   3       34.00       21.12     20.11 o 
  -6  12   3        1.91        7.12     15.73 o 
  -5  12   3      936.17      886.11     25.57 o 
  -4  12   3     2216.80     2150.33     35.36 o 
  -3  12   3     2699.09     2788.83     38.88 o 
  -2  12   3    19470.27    19377.52    163.26 o 
  -1  12   3      849.78      814.83     16.78 o 
   0  12   3      348.18      365.59     13.32 o 
   1  12   3      168.06      156.16     13.07 o 
   2  12   3     1879.11     1973.15     35.10 o 
   3  12   3      111.44      122.49     14.89 o 
   4  12   3     4982.06     4956.35     52.49 o 
   5  12   3       82.33       77.30     18.61 o 
   6  12   3     2226.78     2191.62     44.02 o 
   7  12   3      267.76      251.98     26.03 o 
   8  12   3       52.30       62.02     23.61 o 
   9  12   3       19.06       52.28     38.48 o 
  -8  13   3      294.05      285.17     31.21 o 
  -7  13   3      161.93      136.73     23.12 o 
  -6  13   3     1022.15     1020.00     36.16 o 
  -5  13   3        2.94        2.12     18.01 o 
  -4  13   3     1474.09     1459.77     34.42 o 
  -3  13   3      127.14      126.21     15.18 o 
  -2  13   3     1501.63     1499.54     32.88 o 
  -1  13   3      638.92      617.84     24.08 o 
   0  13   3    12203.82    12232.87     93.61 o 
   1  13   3     1090.54     1081.72     28.87 o 
   2  13   3     5612.63     5785.36     81.88 o 
   3  13   3        8.23       10.45     15.59 o 
   4  13   3        2.71        6.50     22.86 o 
   5  13   3       14.24        6.28     17.80 o 
   6  13   3      123.45      129.69     22.67 o 
   7  13   3        8.57        1.59     27.61 o 
   8  13   3     3143.35     3305.90     68.30 o 
  -8  14   3     1023.25      951.33     68.45 o 
  -7  14   3      187.10      168.12     27.91 o 
  -6  14   3        0.69       -5.61     22.66 o 
  -5  14   3      336.98      306.03     24.06 o 
  -4  14   3      847.35      811.25     32.26 o 
  -3  14   3      915.58      944.16     27.74 o 
  -2  14   3     3679.85     3731.14     68.81 o 
  -1  14   3      148.05      156.20     21.89 o 
   0  14   3     2001.58     1958.35     39.60 o 
   1  14   3        0.11        3.30     18.81 o 
   2  14   3     1998.11     2071.34     38.77 o 
   3  14   3      115.12      142.59     18.63 o 
   4  14   3     1220.02     1114.50     43.68 o 
   5  14   3       10.20        4.99     21.08 o 
   6  14   3     1310.81     1248.52     43.12 o 
   7  14   3      329.49      253.79     30.45 o 
   8  14   3       22.12       64.52     41.09 o 
  -7  15   3      934.20      917.00     48.77 o 
  -6  15   3     3528.96     3597.51     79.68 o 
  -5  15   3     1114.18     1140.33     48.78 o 
  -4  15   3     1844.17     1773.86     48.82 o 
  -3  15   3      544.47      516.70     27.86 o 
  -2  15   3       47.57       51.02     21.45 o 
  -1  15   3     3268.36     3440.16     54.66 o 
   0  15   3     1401.20     1327.49     38.30 o 
   1  15   3     5069.29     5143.97     91.01 o 
   2  15   3      178.40      184.56     21.89 o 
   3  15   3     1000.17      837.81     46.49 o 
   4  15   3      342.01      284.51     29.63 o 
   5  15   3      165.25      124.48     21.81 o 
   6  15   3      283.92      272.03     31.41 o 
   7  15   3      825.48      862.53     57.71 o 
  -6  16   3       81.81       83.77     33.39 o 
  -5  16   3      113.84      138.28     35.19 o 
  -4  16   3      314.11      297.83     37.73 o 
  -3  16   3     4400.67     4472.33     99.12 o 
  -2  16   3      185.07      167.68     27.36 o 
  -1  16   3     2046.88     2085.17     51.64 o 
   0  16   3      374.65      377.15     27.60 o 
   1  16   3      720.93      679.75     32.06 o 
   2  16   3     1068.94     1073.85     35.16 o 
   3  16   3     2091.84     2023.60     70.31 o 
   4  16   3       80.67       52.66     29.11 o 
   5  16   3     2471.83     2554.23     58.98 o 
   6  16   3      277.78      187.11     50.76 o 
  -5  17   3     2255.08     2121.04     74.23 o 
  -4  17   3      636.05      633.78     50.36 o 
  -3  17   3     1641.80     1574.63     64.90 o 
  -2  17   3        0.03       -9.38     26.06 o 
  -1  17   3     1828.39     1896.80     49.17 o 
   0  17   3        0.64       17.80     23.35 o 
   1  17   3     2028.37     1956.95     53.63 o 
   2  17   3      634.94      614.11     40.43 o 
   3  17   3      571.16      523.95     39.77 o 
   4  17   3        0.38       -5.36     25.74 o 
   5  17   3      744.41      693.78     48.90 o 
  -4  18   3      142.49      164.68     87.93 o 
  -3  18   3     5192.21     5379.94    107.52 o 
  -2  18   3     1062.01     1057.12     58.37 o 
  -1  18   3     1336.40     1305.71     49.11 o 
   0  18   3        0.16        6.02     23.90 o 
   1  18   3        5.40        1.57     23.94 o 
   2  18   3      179.99      140.20     35.05 o 
   3  18   3      304.66      255.50     39.75 o 
   4  18   3      513.11      485.17     58.80 o 
  -2  19   3       35.34       13.48     47.69 o 
  -1  19   3     1818.37     1839.16     77.62 o 
   0  19   3     3382.72     3689.08     97.33 o 
   1  19   3     1074.88     1045.80     64.78 o 
   2  19   3      446.49      486.80     53.11 o 
 -10   0   4     1211.90     1341.69     59.49 o 
  -8   0   4    11209.25    11561.15    133.67 o 
  -6   0   4     1959.43     1930.18     43.44 o 
  -4   0   4    34177.61    33594.29    435.92 o 
  -2   0   4       19.69       22.20      7.81 o 
   0   0   4     2510.54     2484.29     65.37 o 
   2   0   4     1493.03     1281.51     15.18 o 
   4   0   4    11203.34    11019.28    254.59 o 
   6   0   4     2299.94     2457.17     64.48 o 
   8   0   4     6846.56     7008.65    146.55 o 
  10   0   4     4582.65     4932.35    122.40 o 
 -11   1   4      321.51      309.55     27.53 o 
 -10   1   4        4.91      -12.84     21.41 o 
  -9   1   4        2.95        1.90     16.81 o 
  -8   1   4     2145.30     2183.54     28.03 o 
  -7   1   4      404.46      369.52     14.00 o 
  -6   1   4    15883.56    15592.12    115.07 o 
  -5   1   4      545.23      579.04     12.09 o 
  -4   1   4      437.38      486.70     10.35 o 
  -3   1   4      565.72      545.30     11.12 o 
  -2   1   4    30976.48    31091.75    233.42 o 
  -1   1   4     3810.76     3715.16     34.62 o 
   0   1   4    48632.30    47967.67    439.79 o 
   1   1   4     7863.22     7833.98     67.39 o 
   2   1   4    13444.76    14066.20    125.82 o 
   3   1   4     6623.40     6846.54     83.17 o 
   4   1   4    10292.84    11027.96    126.54 o 
   5   1   4       94.82       90.88      7.11 o 
   6   1   4     4045.87     4066.73     42.31 o 
   7   1   4      671.56      666.30     24.02 o 
   8   1   4     4546.73     4619.55     60.15 o 
   9   1   4      322.61      323.90     24.20 o 
  10   1   4       27.21       19.57     25.89 o 
  11   1   4       38.43       42.63     34.25 o 
 -11   2   4     1670.81     1593.11     46.91 o 
 -10   2   4     1117.26     1045.18     37.44 o 
  -9   2   4     3125.46     3147.07     41.95 o 
  -8   2   4     1873.79     1779.54     28.64 o 
  -7   2   4       29.51       30.46      9.90 o 
  -6   2   4     2518.11     2373.64     28.33 o 
  -5   2   4     6414.56     6448.69     57.41 o 
  -4   2   4    15807.43    15914.94    163.37 o 
  -3   2   4    45166.13    47889.09    441.80 o 
  -2   2   4      110.53      157.36      5.95 o 
  -1   2   4     1219.21     1350.74     10.81 o 
   0   2   4      641.67      691.79      9.40 o 
   1   2   4     7984.61     8131.13     71.45 o 
   2   2   4     6266.52     6130.60     48.50 o 
   3   2   4    12470.58    12866.06    120.93 o 
   4   2   4    11260.13    11268.29    105.96 o 
   5   2   4     7946.48     7791.58     73.76 o 
   6   2   4     1446.08     1429.42     23.17 o 
   7   2   4     2686.80     2605.00     38.25 o 
   8   2   4      804.74      757.04     26.11 o 
   9   2   4      326.34      307.94     26.64 o 
  10   2   4     1611.01     1619.49     47.90 o 
  11   2   4     1193.18     1210.72     65.30 o 
 -11   3   4      494.92      473.91     31.29 o 
 -10   3   4       36.93       39.90     22.14 o 
  -9   3   4     1458.69     1525.72     31.63 o 
  -8   3   4     1856.60     1837.10     29.43 o 
  -7   3   4     9754.63     9934.48     69.21 o 
  -6   3   4     1651.79     1527.54     20.66 o 
  -5   3   4    13207.98    13071.49     79.88 o 
  -4   3   4     8026.23     8262.75     86.75 o 
  -3   3   4      422.50      457.26      9.99 o 
  -2   3   4       13.59       21.51      5.64 o 
  -1   3   4    10116.02    10142.15    126.89 o 
   0   3   4     2366.75     2387.93     17.66 o 
   1   3   4      140.20      127.05      5.07 o 
   2   3   4     1621.90     1680.97     24.15 o 
   3   3   4     6426.14     6584.12     66.42 o 
   4   3   4     5896.94     6212.60     50.49 o 
   5   3   4    11664.88    11641.80    152.41 o 
   6   3   4      634.15      596.42     15.13 o 
   7   3   4    11041.28    11257.89    104.62 o 
   8   3   4      955.22      941.89     27.86 o 
   9   3   4      241.20      227.26     25.02 o 
  10   3   4      131.31      144.64     26.29 o 
  11   3   4       41.71       47.16     36.56 o 
 -11   4   4     1732.32     1745.20     47.83 o 
 -10   4   4      910.52      872.31     32.66 o 
  -9   4   4     4767.26     4893.95     55.27 o 
  -8   4   4      112.78      102.27     15.38 o 
  -7   4   4      181.31      159.87     12.53 o 
  -6   4   4       94.77       92.62     10.59 o 
  -5   4   4     5507.75     5193.71     35.71 o 
  -4   4   4      759.37      800.66     14.41 o 
  -3   4   4    51532.26    50696.57    348.95 o 
  -2   4   4     4108.94     4221.31     35.50 o 
  -1   4   4     3138.12     3119.28     33.33 o 
   0   4   4        2.90        9.68      4.77 o 
   1   4   4     4281.84     4275.15     44.51 o 
   2   4   4      507.98      572.74      8.39 o 
   3   4   4    14261.72    13949.91    107.68 o 
   4   4   4        0.40        5.73      5.95 o 
   5   4   4    16060.66    16323.26    185.64 o 
   6   4   4      254.64      235.11     10.11 o 
   7   4   4      252.14      217.52     20.86 o 
   8   4   4      289.06      276.60     20.00 o 
   9   4   4     1692.09     1642.14     44.81 o 
  10   4   4      187.91      192.43     27.40 o 
  11   4   4     2023.93     2112.59     92.40 o 
 -11   5   4     1598.92     1555.09     53.93 o 
 -10   5   4      320.68      344.33     24.02 o 
  -9   5   4     1629.63     1609.72     35.73 o 
  -8   5   4       68.52       51.72     14.67 o 
  -7   5   4     4942.03     4977.14     49.76 o 
  -6   5   4     9696.79     9648.99     84.34 o 
  -5   5   4     4975.17     5186.51     58.72 o 
  -4   5   4      487.58      555.95     13.30 o 
  -3   5   4     9477.79    10101.38     83.05 o 
  -2   5   4      573.88      579.99      9.96 o 
  -1   5   4    18185.00    17973.07    162.98 o 
   0   5   4      229.95      264.43      6.40 o 
   1   5   4     8088.44     7572.78     70.54 o 
   2   5   4      210.62      206.23      6.70 o 
   3   5   4     5014.19     4986.81     43.62 o 
   4   5   4      361.53      339.29      9.34 o 
   5   5   4     9179.01     9202.06    102.81 o 
   6   5   4     6650.39     6746.16     64.02 o 
   7   5   4     3725.94     3664.52     49.87 o 
   8   5   4     1408.17     1368.76     36.17 o 
   9   5   4      463.93      428.24     27.58 o 
  10   5   4       27.97       17.70     24.97 o 
  11   5   4       71.36       83.82     45.58 o 
 -11   6   4     1886.43     1922.07     90.22 o 
 -10   6   4       91.20      111.30     23.12 o 
  -9   6   4     1918.92     1913.97     38.29 o 
  -8   6   4     1573.87     1505.38     29.60 o 
  -7   6   4       55.68       54.87     10.72 o 
  -6   6   4      272.24      270.85     14.53 o 
  -5   6   4      108.09       83.96      8.88 o 
  -4   6   4     9140.39     9102.95     88.04 o 
  -3   6   4     6619.18     6640.77     64.13 o 
  -2   6   4      774.52      779.41     12.61 o 
  -1   6   4     3356.47     3185.62     36.11 o 
   0   6   4        0.72        4.58      4.74 o 
   1   6   4     1510.20     1412.26     16.30 o 
   2   6   4     8015.72     7907.23     69.97 o 
   3   6   4     6239.83     6187.03     60.99 o 
   4   6   4     4988.15     5232.10     43.62 o 
   5   6   4     2307.02     2281.28     31.92 o 
   6   6   4       21.70       34.92     12.95 o 
   7   6   4       86.65       71.46     17.96 o 
   8   6   4      266.40      258.63     22.73 o 
   9   6   4     2964.97     3021.19     54.51 o 
  10   6   4     1122.63     1131.45     40.63 o 
 -11   7   4       92.27       70.52     56.62 o 
 -10   7   4       13.55       31.83     25.04 o 
  -9   7   4     1110.68     1017.63     35.80 o 
  -8   7   4     1018.84      951.39     26.25 o 
  -7   7   4     1769.01     1813.45     31.82 o 
  -6   7   4    10460.50    10859.99    127.52 o 
  -5   7   4      434.99      436.18     11.01 o 
  -4   7   4     1705.81     1677.11     18.15 o 
  -3   7   4      529.51      450.01     11.37 o 
  -2   7   4     5251.97     5129.16     49.28 o 
  -1   7   4     2570.64     2652.67     33.47 o 
   0   7   4    24127.10    24290.95    168.59 o 
   1   7   4    13649.62    13821.57     88.09 o 
   2   7   4    16592.64    16407.92     98.02 o 
   3   7   4      740.10      706.01     10.78 o 
   4   7   4      172.82      174.61      6.34 o 
   5   7   4      215.76      220.43      9.54 o 
   6   7   4     3301.38     3370.81     41.37 o 
   7   7   4      571.98      571.50     26.27 o 
   8   7   4     2847.94     2926.13     50.88 o 
   9   7   4     1055.41     1019.45     37.53 o 
  10   7   4      305.39      302.50     30.85 o 
 -10   8   4     1976.76     1943.37     52.56 o 
  -9   8   4      236.99      240.73     25.25 o 
  -8   8   4     1776.58     1800.59     39.29 o 
  -7   8   4        0.07        0.02     12.77 o 
  -6   8   4      127.28      123.62     12.54 o 
  -5   8   4       61.53       57.18      8.62 o 
  -4   8   4    10615.70    10717.94    102.92 o 
  -3   8   4      151.96      126.99     10.01 o 
  -2   8   4     7627.55     7740.08     93.09 o 
  -1   8   4     1507.01     1417.12     19.10 o 
   0   8   4      459.42      428.74      8.10 o 
   1   8   4     1972.18     2008.72     27.28 o 
   2   8   4     4786.57     4455.08     36.76 o 
   3   8   4      356.85      329.57      9.35 o 
   4   8   4    10089.17    10263.57    103.38 o 
   5   8   4      345.68      332.70     12.91 o 
   6   8   4      367.26      360.38     19.45 o 
   7   8   4      979.79     1004.62     31.91 o 
   8   8   4      167.31      156.36     22.99 o 
   9   8   4       52.89       51.20     23.20 o 
  10   8   4     3524.87     3572.57    111.41 o 
 -10   9   4      204.26      233.76     28.12 o 
  -9   9   4       84.54      101.88     23.57 o 
  -8   9   4     5629.84     5641.58     62.51 o 
  -7   9   4        8.08       16.35     18.28 o 
  -6   9   4     9291.58     9460.62    118.46 o 
  -5   9   4      923.38      921.23     19.36 o 
  -4   9   4      333.71      333.94     13.06 o 
  -3   9   4      533.62      540.38     14.12 o 
  -2   9   4      412.34      402.28     11.30 o 
  -1   9   4     5492.51     5736.79     76.46 o 
   0   9   4     7254.78     7161.20     88.98 o 
   1   9   4      177.16      177.68      7.60 o 
   2   9   4      797.58      798.38     12.61 o 
   3   9   4     2484.77     2389.20     24.23 o 
   4   9   4     1576.04     1534.35     16.53 o 
   5   9   4      912.93      823.84     21.64 o 
   6   9   4     7770.79     7801.20     77.01 o 
   7   9   4        4.97        5.55     20.21 o 
   8   9   4     3980.28     4066.43     60.71 o 
   9   9   4       72.64       63.39     23.78 o 
  10   9   4      216.17      202.36     33.59 o 
 -10  10   4     1547.57     1621.46     80.24 o 
  -9  10   4     1507.14     1487.10     42.42 o 
  -8  10   4        4.45      -14.51     18.69 o 
  -7  10   4       81.65       84.45     18.18 o 
  -6  10   4      645.82      578.17     25.96 o 
  -5  10   4      143.06      134.11     14.90 o 
  -4  10   4     1642.02     1704.98     32.21 o 
  -3  10   4     8838.61     8937.39     89.63 o 
  -2  10   4    20334.39    20307.87    191.57 o 
  -1  10   4       28.89       31.83      8.57 o 
   0  10   4       45.05       59.30      7.09 o 
   1  10   4        4.07       10.54      7.75 o 
   2  10   4     6530.44     6498.90     57.85 o 
   3  10   4     4489.35     4498.68     43.68 o 
   4  10   4     4332.75     4381.77     39.22 o 
   5  10   4     3730.87     3778.06     62.44 o 
   6  10   4     1090.94     1104.52     28.60 o 
   7  10   4      286.44      246.28     22.56 o 
   8  10   4       29.45       41.42     22.21 o 
   9  10   4      147.37      146.36     25.72 o 
  -9  11   4     1779.74     1746.93     48.51 o 
  -8  11   4     1094.65     1088.56     36.83 o 
  -7  11   4     2630.64     2705.72     49.01 o 
  -6  11   4        4.29       11.92     16.03 o 
  -5  11   4     3233.49     3202.31     72.75 o 
  -4  11   4       32.78       45.43     13.79 o 
  -3  11   4      777.37      794.59     18.45 o 
  -2  11   4      433.36      458.29     14.10 o 
  -1  11   4     4333.49     4559.04     48.57 o 
   0  11   4     6041.96     6156.99     66.60 o 
   1  11   4      964.63      919.88     17.12 o 
   2  11   4     1085.77     1060.30     21.00 o 
   3  11   4       13.71       16.43      9.65 o 
   4  11   4      398.13      384.02     15.43 o 
   5  11   4     3111.44     3030.40     39.56 o 
   6  11   4     1545.22     1570.31     30.96 o 
   7  11   4     3406.85     3510.32     56.56 o 
   8  11   4       25.32       31.95     26.34 o 
   9  11   4      822.09      788.96     39.96 o 
  -9  12   4     3279.67     3582.48     99.03 o 
  -8  12   4      111.05      122.21     24.04 o 
  -7  12   4       78.30       77.45     23.21 o 
  -6  12   4       11.87       17.11     17.67 o 
  -5  12   4     1244.46     1263.10     29.23 o 
  -4  12   4      339.73      311.40     18.68 o 
  -3  12   4     6797.23     7054.04     70.41 o 
  -2  12   4     2504.97     2411.34     36.46 o 
  -1  12   4      563.42      542.95     17.35 o 
   0  12   4     2012.27     2048.49     32.01 o 
   1  12   4     1286.14     1277.06     23.96 o 
   2  12   4      321.24      284.13     16.11 o 
   3  12   4     6602.84     6654.12     82.40 o 
   4  12   4      112.32      133.07     16.16 o 
   5  12   4     1244.01     1315.55     37.66 o 
   6  12   4      120.52      128.17     20.02 o 
   7  12   4        0.04        4.44     21.88 o 
   8  12   4       99.04       94.81     27.52 o 
  -8  13   4       23.95       22.58     28.65 o 
  -7  13   4     1161.46     1103.70     49.21 o 
  -6  13   4      816.06      797.02     36.75 o 
  -5  13   4      462.82      467.35     23.62 o 
  -4  13   4      194.01      156.03     16.97 o 
  -3  13   4      196.41      180.06     16.46 o 
  -2  13   4     1056.68      996.30     29.03 o 
  -1  13   4    11186.63    11211.97    108.73 o 
   0  13   4      391.34      394.20     20.79 o 
   1  13   4    13337.14    13648.55    181.82 o 
   2  13   4      530.61      506.43     22.52 o 
   3  13   4       46.12       49.81     16.04 o 
   4  13   4      497.81      478.29     29.66 o 
   5  13   4       39.10       37.47     20.59 o 
   6  13   4      315.66      254.59     28.02 o 
   7  13   4     1683.95     1595.74     51.37 o 
   8  13   4      105.35       82.53     32.05 o 
  -8  14   4      427.26      458.83     72.48 o 
  -7  14   4        5.74       -1.37     29.94 o 
  -6  14   4      348.33      335.09     34.65 o 
  -5  14   4     1220.31     1194.16     47.07 o 
  -4  14   4      248.22      251.96     26.08 o 
  -3  14   4     2469.59     2510.34     43.76 o 
  -2  14   4      730.47      696.41     26.74 o 
  -1  14   4     1987.42     2023.67     42.91 o 
   0  14   4     1626.87     1536.13     34.69 o 
   1  14   4      910.91      872.10     30.61 o 
   2  14   4     2074.92     2075.58     47.82 o 
   3  14   4     3854.39     4058.02     70.15 o 
   4  14   4      295.93      265.50     28.66 o 
   5  14   4      179.88      147.12     25.05 o 
   6  14   4      325.32      344.61     31.23 o 
   7  14   4      267.10      254.72     31.83 o 
  -7  15   4     1488.29     1595.80     64.78 o 
  -6  15   4      644.97      626.58     43.64 o 
  -5  15   4     1034.82      966.06     46.17 o 
  -4  15   4      834.33      724.37     40.06 o 
  -3  15   4       91.36       83.05     19.70 o 
  -2  15   4     1106.39     1065.87     40.65 o 
  -1  15   4       36.97       19.75     22.42 o 
   0  15   4     3952.71     3946.61     62.07 o 
   1  15   4     3116.47     3049.42     53.64 o 
   2  15   4     1208.06     1236.95     37.90 o 
   3  15   4     1465.14     1440.15     48.57 o 
   4  15   4      559.95      495.79     41.36 o 
   5  15   4      612.09      602.64     33.30 o 
   6  15   4      308.44      333.90     35.61 o 
   7  15   4     1215.26     1086.24     67.28 o 
  -6  16   4      561.15      480.12     49.86 o 
  -5  16   4      969.20      993.24     48.61 o 
  -4  16   4     2300.11     2248.40     72.63 o 
  -3  16   4       36.25       36.37     35.53 o 
  -2  16   4     3219.20     3280.89     63.54 o 
  -1  16   4       49.09       50.91     26.05 o 
   0  16   4      138.40      138.40     21.90 o 
   1  16   4       13.96       19.17     20.36 o 
   2  16   4     3347.04     3305.98     57.00 o 
   3  16   4     1014.69     1022.51     46.56 o 
   4  16   4     2117.86     2142.79     69.51 o 
   5  16   4        0.38        4.68     28.45 o 
   6  16   4      213.76      195.20     46.31 o 
  -5  17   4        6.91       34.61     52.00 o 
  -4  17   4     2024.13     2024.94     73.94 o 
  -3  17   4      908.58      842.28     52.18 o 
  -2  17   4      789.56      792.59     43.37 o 
  -1  17   4      167.05      144.18     30.71 o 
   0  17   4     2963.96     3001.40     62.20 o 
   1  17   4      218.49      232.58     30.96 o 
   2  17   4      213.10      187.72     29.46 o 
   3  17   4        2.27       13.46     31.44 o 
   4  17   4      315.44      281.54     36.67 o 
   5  17   4      171.04      195.95     43.81 o 
  -3  18   4      247.83      263.81     45.82 o 
  -2  18   4     1702.27     1735.02     68.49 o 
  -1  18   4      693.96      708.14     40.97 o 
   0  18   4      118.15       84.24     28.96 o 
   1  18   4      496.05      490.22     31.86 o 
   2  18   4      689.82      602.57     46.46 o 
   3  18   4      546.60      504.62     41.22 o 
   4  18   4     2222.87     2116.97    120.96 o 
  -2  19   4     2451.35     2389.37    206.02 o 
  -1  19   4     2042.35     2126.97    107.87 o 
   0  19   4     1143.85     1182.29     69.48 o 
   1  19   4     1593.63     1617.76     89.98 o 
   2  19   4      727.86      682.22    120.68 o 
 -11   0   5     2181.38     2210.95     70.82 o 
  -9   0   5     1223.91     1193.05     39.75 o 
  -7   0   5      374.46      336.67     19.27 o 
  -5   0   5     8232.57     7720.55    126.87 o 
  -3   0   5     8575.97     8519.74    172.73 o 
  -1   0   5       13.93       40.64      9.51 o 
   1   0   5      498.20      422.38     12.95 o 
   3   0   5    35173.26    35063.46    330.29 o 
   5   0   5     5620.10     5888.42    148.58 o 
   7   0   5      621.19      635.01     33.34 o 
   9   0   5     9985.92    10720.38    177.42 o 
  11   0   5      705.16      615.75    108.65 o 
 -11   1   5      713.35      681.65     34.90 o 
 -10   1   5        2.50        0.25     21.30 o 
  -9   1   5     1872.33     1881.60     34.91 o 
  -8   1   5        3.50        8.37     10.65 o 
  -7   1   5     4647.85     4620.44     38.53 o 
  -6   1   5       21.46       24.90      8.64 o 
  -5   1   5     6695.18     6715.61     93.88 o 
  -4   1   5        6.23       16.84      6.81 o 
  -3   1   5    23797.21    24355.62    310.73 o 
  -2   1   5    18583.74    18751.66    175.70 o 
  -1   1   5     1859.33     1607.10     17.18 o 
   0   1   5      178.07      152.36      8.12 o 
   1   1   5    30679.36    32129.48    323.79 o 
   2   1   5     3703.78     3707.89     36.43 o 
   3   1   5      574.31      552.01      9.03 o 
   4   1   5      359.17      313.67     10.70 o 
   5   1   5     4580.51     4438.97     84.10 o 
   6   1   5     1553.21     1561.75     21.95 o 
   7   1   5     6268.64     6313.61     73.76 o 
   8   1   5       38.12       38.93     18.98 o 
   9   1   5       71.68       85.97     22.66 o 
  10   1   5      269.10      246.57     28.54 o 
  11   1   5     2060.63     1945.08    112.24 o 
 -11   2   5      705.97      637.53     34.87 o 
 -10   2   5     1868.77     1708.99     43.98 o 
  -9   2   5      195.21      189.17     17.42 o 
  -8   2   5        5.63        7.14     12.89 o 
  -7   2   5      370.00      368.77     14.20 o 
  -6   2   5      119.23      127.13      9.05 o 
  -5   2   5    10211.99     9934.14     88.44 o 
  -4   2   5     7931.21     7668.85     90.44 o 
  -3   2   5     8178.23     8154.61     91.69 o 
  -2   2   5     1357.92     1324.50     20.45 o 
  -1   2   5     2780.36     2755.65     28.93 o 
   0   2   5     5320.13     5451.61     62.33 o 
   1   2   5      563.05      514.78      8.33 o 
   2   2   5      809.47      797.75     10.20 o 
   3   2   5    12389.42    12722.01    172.05 o 
   4   2   5     9747.77     9322.89    112.02 o 
   5   2   5      656.36      642.83     10.09 o 
   6   2   5       13.76       24.91     10.17 o 
   7   2   5       27.44       31.84     15.24 o 
   8   2   5     2259.61     2326.14     43.50 o 
   9   2   5     3161.57     2990.94     56.59 o 
  10   2   5     1730.21     1720.49     49.90 o 
  11   2   5      566.37      532.19     77.05 o 
 -11   3   5        2.46        6.96     23.26 o 
 -10   3   5      902.96      867.10     32.91 o 
  -9   3   5      959.41      898.73     27.08 o 
  -8   3   5     3821.90     3771.25     40.47 o 
  -7   3   5      351.34      344.83     14.12 o 
  -6   3   5     4839.15     4830.98     34.77 o 
  -5   3   5     2128.98     2134.17     25.59 o 
  -4   3   5     1089.75     1030.66     16.77 o 
  -3   3   5        1.31        7.77      6.50 o 
  -2   3   5    34624.91    35673.80    373.40 o 
  -1   3   5     4112.21     4162.77     37.67 o 
   0   3   5       13.24       23.33      5.77 o 
   1   3   5      637.43      618.80      8.45 o 
   2   3   5       92.19      101.80      5.93 o 
   3   3   5     1837.93     1879.34     20.62 o 
   4   3   5     1357.57     1316.96     19.62 o 
   5   3   5     4890.90     4930.53     55.69 o 
   6   3   5    25231.85    25722.77    216.64 o 
   7   3   5     4731.61     4733.04     54.06 o 
   8   3   5     2931.98     2913.40     44.39 o 
   9   3   5       11.64       12.23     22.49 o 
  10   3   5       50.34       49.96     25.44 o 
  11   3   5      116.07       47.14     57.15 o 
 -11   4   5      205.81      197.73     27.36 o 
 -10   4   5     2809.32     2697.62     49.44 o 
  -9   4   5      630.92      644.27     24.53 o 
  -8   4   5      100.27      109.31     13.59 o 
  -7   4   5     1870.81     1810.71     27.84 o 
  -6   4   5     4933.52     4988.70     53.69 o 
  -5   4   5       21.98       20.20      9.23 o 
  -4   4   5    13818.83    13252.86    166.21 o 
  -3   4   5      119.82      133.91      9.24 o 
  -2   4   5     8353.44     8113.39     74.34 o 
  -1   4   5       62.05       71.62      5.56 o 
   0   4   5     4967.88     4973.58     65.75 o 
   1   4   5     4547.97     4817.91     44.73 o 
   2   4   5     6865.89     6674.95     72.87 o 
   3   4   5      786.45      753.29     13.51 o 
   4   4   5    22643.93    22618.30    183.13 o 
   5   4   5      341.22      360.50      8.75 o 
   6   4   5     1049.26     1020.59     17.77 o 
   7   4   5        2.66        1.24     16.93 o 
   8   4   5     4908.20     4922.60     56.52 o 
   9   4   5       31.07       26.69     21.99 o 
  10   4   5     1737.36     1707.38     50.82 o 
 -11   5   5      285.75      323.52     39.50 o 
 -10   5   5      804.92      759.21     31.23 o 
  -9   5   5        1.64       13.91     17.12 o 
  -8   5   5     3932.69     3922.54     45.21 o 
  -7   5   5     2118.63     2063.64     29.32 o 
  -6   5   5     3343.61     3334.37     45.29 o 
  -5   5   5     3252.28     3255.36     43.30 o 
  -4   5   5      156.12      158.02     10.37 o 
  -3   5   5      235.79      249.44      8.28 o 
  -2   5   5    17376.22    17374.14    124.47 o 
  -1   5   5      729.56      843.43     13.25 o 
   0   5   5    18012.40    17434.62    149.41 o 
   1   5   5     1034.86     1172.09     12.14 o 
   2   5   5     1955.16     2055.27     17.39 o 
   3   5   5     2591.56     2685.93     37.39 o 
   4   5   5      196.07      172.35      7.56 o 
   5   5   5      375.48      358.77     12.68 o 
   6   5   5     7029.57     7192.54     68.61 o 
   7   5   5     1042.81      986.70     29.22 o 
   8   5   5     1769.38     1751.24     51.48 o 
   9   5   5      266.58      270.13     25.60 o 
  10   5   5      247.98      237.07     30.16 o 
 -11   6   5      500.24      456.45     69.36 o 
 -10   6   5     3714.04     3833.49     66.35 o 
  -9   6   5        5.28        5.08     16.63 o 
  -8   6   5      196.44      190.36     17.49 o 
  -7   6   5     1740.27     1745.67     38.95 o 
  -6   6   5     3815.30     3578.92     36.33 o 
  -5   6   5    17033.31    17116.19    140.21 o 
  -4   6   5     2546.25     2538.68     27.25 o 
  -3   6   5     2685.74     2704.98     30.56 o 
  -2   6   5     4030.79     3943.87     50.40 o 
  -1   6   5      417.50      450.58      7.37 o 
   0   6   5     3958.08     4080.25     46.55 o 
   1   6   5      340.63      274.05      8.37 o 
   2   6   5    12958.21    12673.47     66.85 o 
   3   6   5     5510.26     5519.43     59.51 o 
   4   6   5     5353.04     5410.14     62.53 o 
   5   6   5     2880.09     2944.97     40.83 o 
   6   6   5      297.39      292.63     13.45 o 
   7   6   5       34.82       52.00     18.31 o 
   8   6   5     1323.13     1288.55     37.27 o 
   9   6   5     3419.16     3488.68     59.23 o 
  10   6   5     1867.63     1876.52     52.75 o 
 -11   7   5       46.83       38.04     42.72 o 
 -10   7   5      241.81      269.56     28.30 o 
  -9   7   5      327.50      311.24     24.41 o 
  -8   7   5      889.41      939.50     27.12 o 
  -7   7   5     3696.64     3634.75     55.51 o 
  -6   7   5     2253.97     2278.48     26.93 o 
  -5   7   5      384.15      385.62     12.35 o 
  -4   7   5        1.06        2.78      5.57 o 
  -3   7   5    11721.68    11409.55    115.90 o 
  -2   7   5     1980.86     2049.25     21.83 o 
  -1   7   5    16345.25    16564.92    161.06 o 
   0   7   5     6566.94     6494.50     54.20 o 
   1   7   5    14028.66    13626.01    105.67 o 
   2   7   5        1.53       14.56      7.25 o 
   3   7   5        6.50       10.84      5.38 o 
   4   7   5     1793.40     1745.61     25.20 o 
   5   7   5     2398.79     2430.44     25.74 o 
   6   7   5      311.72      292.72     16.48 o 
   7   7   5     3079.59     3021.29     48.62 o 
   8   7   5      895.83      871.76     33.01 o 
   9   7   5       14.34       20.68     23.75 o 
  10   7   5       45.72       71.03     32.34 o 
 -10   8   5        2.89       15.52     24.20 o 
  -9   8   5      812.29      843.73     34.92 o 
  -8   8   5        2.15        3.14     18.80 o 
  -7   8   5       80.59       60.21     15.83 o 
  -6   8   5     4708.69     4736.51     53.65 o 
  -5   8   5     7781.51     8129.05     55.94 o 
  -4   8   5      211.03      219.23     11.75 o 
  -3   8   5     3535.81     3505.87     28.85 o 
  -2   8   5       74.27       61.65      8.03 o 
  -1   8   5      526.63      531.81     10.89 o 
   0   8   5     2171.55     2095.01     33.37 o 
   1   8   5     9722.33     9632.41     85.20 o 
   2   8   5     3739.32     3682.15     32.93 o 
   3   8   5    12426.51    12408.29    102.25 o 
   4   8   5      109.99       95.19      6.58 o 
   5   8   5      484.23      477.40     13.81 o 
   6   8   5        1.31       -9.57     15.98 o 
   7   8   5      385.47      391.80     24.96 o 
   8   8   5      432.36      419.03     27.73 o 
   9   8   5     4452.01     4704.42     70.53 o 
  10   8   5      253.81      213.94     33.77 o 
 -10   9   5       50.89       60.72     23.78 o 
  -9   9   5     3726.35     3879.09     59.80 o 
  -8   9   5      351.35      316.50     24.68 o 
  -7   9   5     7450.03     7277.25     69.29 o 
  -6   9   5       41.16       35.32     14.41 o 
  -5   9   5     1017.15     1030.26     30.33 o 
  -4   9   5        0.12        3.39      9.57 o 
  -3   9   5     2161.96     2134.53     29.27 o 
  -2   9   5     3941.59     3941.41     59.57 o 
  -1   9   5     6942.76     7238.23    112.47 o 
   0   9   5       47.52       60.10      5.12 o 
   1   9   5     6660.28     6811.76     63.79 o 
   2   9   5     2128.26     2161.89     32.99 o 
   3   9   5     3374.36     3246.67     30.70 o 
   4   9   5      860.79      838.81     17.10 o 
   5   9   5     8025.50     8003.25     76.31 o 
   6   9   5     1621.47     1587.27     36.42 o 
   7   9   5     5623.73     5713.48     83.03 o 
   8   9   5       17.27       21.11     21.80 o 
   9   9   5     1461.02     1511.75     45.45 o 
 -10  10   5      971.44      979.06     60.96 o 
  -9  10   5      621.65      647.11     32.95 o 
  -8  10   5      389.12      365.17     26.28 o 
  -7  10   5     1801.14     1844.69     41.93 o 
  -6  10   5      573.14      572.74     25.05 o 
  -5  10   5     2678.16     2691.33     48.67 o 
  -4  10   5     7424.81     7479.19     91.07 o 
  -3  10   5     6181.90     6493.40     79.65 o 
  -2  10   5     3310.90     3409.79     60.63 o 
  -1  10   5      414.04      406.12     12.18 o 
   0  10   5     4500.26     4530.06     50.93 o 
   1  10   5     6061.84     6032.98     64.76 o 
   2  10   5      229.12      236.60      9.66 o 
   3  10   5     6723.55     6608.88     65.74 o 
   4  10   5     2523.06     2679.99     30.57 o 
   5  10   5      109.55      108.03     14.55 o 
   6  10   5       88.83       82.91     19.01 o 
   7  10   5      615.01      582.08     28.87 o 
   8  10   5     1463.57     1482.16     41.44 o 
   9  10   5      735.58      738.36     41.36 o 
  -9  11   5     1256.82     1373.92     48.84 o 
  -8  11   5     4055.67     4140.87     68.17 o 
  -7  11   5      715.08      689.27     32.93 o 
  -6  11   5      825.27      806.72     32.22 o 
  -5  11   5       73.00       76.10     15.51 o 
  -4  11   5     2242.69     2211.32     32.67 o 
  -3  11   5     2000.98     1994.80     28.45 o 
  -2  11   5     1203.34     1161.11     22.38 o 
  -1  11   5     7213.79     7355.13     75.20 o 
   0  11   5     3192.19     3214.48     31.00 o 
   1  11   5     1305.66     1206.14     25.17 o 
   2  11   5      477.74      443.51     13.47 o 
   3  11   5       58.91       63.39     10.96 o 
   4  11   5     4082.60     4102.19     44.15 o 
   5  11   5      467.48      505.78     21.53 o 
   6  11   5     5791.22     6127.87     84.87 o 
   7  11   5      232.44      212.02     25.34 o 
   8  11   5      778.63      705.94     38.79 o 
   9  11   5      100.52      106.74     36.77 o 
  -9  12   5      364.10      350.34     55.18 o 
  -8  12   5        5.36        7.53     30.69 o 
  -7  12   5      226.62      279.61     25.87 o 
  -6  12   5     2347.68     2399.41     49.21 o 
  -5  12   5      420.93      420.78     21.45 o 
  -4  12   5     5832.04     5831.42     62.48 o 
  -3  12   5      469.98      448.37     18.78 o 
  -2  12   5     1654.03     1701.29     30.47 o 
  -1  12   5       69.62       60.64     12.97 o 
   0  12   5      605.55      570.75     18.32 o 
   1  12   5      800.47      748.42     17.78 o 
   2  12   5     8598.02     8512.95     98.17 o 
   3  12   5      251.39      254.66     15.96 o 
   4  12   5     2903.02     2973.09     44.30 o 
   5  12   5        3.65       -4.99     16.66 o 
   6  12   5        2.72        2.64     18.71 o 
   7  12   5      166.09      177.30     25.63 o 
   8  12   5      692.80      643.54     38.33 o 
  -8  13   5     3363.67     3551.23     75.28 o 
  -7  13   5       75.19       74.54     30.64 o 
  -6  13   5      309.25      288.75     32.14 o 
  -5  13   5        0.45       -5.01     19.65 o 
  -4  13   5      405.55      378.86     22.99 o 
  -3  13   5      943.02      991.49     29.46 o 
  -2  13   5     3403.80     3375.47     43.06 o 
  -1  13   5      132.24      143.38     16.37 o 
   0  13   5    12781.68    12963.96    114.75 o 
   1  13   5     1934.25     1907.91     36.78 o 
   2  13   5     2789.57     2775.36     43.52 o 
   3  13   5      341.03      295.40     18.35 o 
   4  13   5     2509.56     2536.31     48.22 o 
   5  13   5        8.24        3.84     20.04 o 
   6  13   5      403.34      401.88     31.79 o 
   7  13   5      227.53      275.43     34.40 o 
   8  13   5      410.17      365.51     53.28 o 
  -8  14   5      169.34      188.74     55.50 o 
  -7  14   5       65.52       49.86     29.23 o 
  -6  14   5      980.06      973.79     46.60 o 
  -5  14   5      413.13      383.82     36.11 o 
  -4  14   5     2248.87     2222.71     46.63 o 
  -3  14   5      366.71      385.76     23.11 o 
  -2  14   5      505.72      502.92     23.81 o 
  -1  14   5       27.30       31.94     16.43 o 
   0  14   5      159.20      170.86     18.49 o 
   1  14   5      641.25      678.44     27.34 o 
   2  14   5     7699.65     7668.12     73.76 o 
   3  14   5     2948.25     2929.97     67.31 o 
   4  14   5      895.29      831.98     36.87 o 
   5  14   5        3.14        5.39     24.26 o 
   6  14   5        1.40       -2.71     23.93 o 
   7  14   5        3.05        5.69     28.53 o 
  -7  15   5      977.00      964.11     85.94 o 
  -6  15   5     1395.50     1339.92     60.79 o 
  -5  15   5       63.93       73.52     26.80 o 
  -4  15   5      546.22      527.88     32.46 o 
  -3  15   5      664.42      625.44     30.01 o 
  -2  15   5        2.06       11.07     21.33 o 
  -1  15   5     2722.29     2715.86     46.67 o 
   0  15   5      997.28      995.39     31.59 o 
   1  15   5     3892.35     3931.67     53.91 o 
   2  15   5       55.61       29.87     21.23 o 
   3  15   5      740.61      669.09     44.17 o 
   4  15   5     4172.02     4287.56    102.00 o 
   5  15   5     1422.53     1382.69     54.18 o 
   6  15   5      266.19      265.77     33.83 o 
  -6  16   5      188.50      165.42     53.56 o 
  -5  16   5     1427.39     1463.41     64.71 o 
  -4  16   5      283.32      236.32     37.35 o 
  -3  16   5     2302.90     2348.08     70.48 o 
  -2  16   5      144.18      142.02     29.65 o 
  -1  16   5      698.69      648.68     37.12 o 
   0  16   5       68.79       64.40     19.65 o 
   1  16   5     1136.40     1158.50     36.52 o 
   2  16   5      369.03      358.61     31.43 o 
   3  16   5     3319.98     3363.95     95.03 o 
   4  16   5        1.08        9.62     31.15 o 
   5  16   5      110.68      101.50     33.14 o 
   6  16   5       55.92       56.64     46.23 o 
  -5  17   5      333.13      332.81     94.65 o 
  -4  17   5      717.37      734.22     49.56 o 
  -3  17   5      121.59      114.34     36.21 o 
  -2  17   5       23.49       39.06     29.36 o 
  -1  17   5     2838.30     2916.24     71.51 o 
   0  17   5        7.01        0.14     26.94 o 
   1  17   5      854.48      826.16     32.56 o 
   2  17   5       13.22       19.46     24.70 o 
   3  17   5      279.06      287.70     34.15 o 
   4  17   5       71.86       56.68     36.36 o 
   5  17   5     3281.55     3327.94    115.16 o 
  -3  18   5     1703.98     1702.58     67.88 o 
  -2  18   5     1123.63     1066.65     58.23 o 
  -1  18   5        2.06       -0.07     28.29 o 
   0  18   5       11.29       -1.31     27.96 o 
   1  18   5     1242.08     1198.65     59.10 o 
   2  18   5      812.86      746.22     51.70 o 
   3  18   5     1612.89     1615.71     65.24 o 
  -1  19   5     2252.65     2235.49     99.33 o 
   0  19   5     1778.08     1932.84    107.50 o 
   1  19   5      241.40      297.16     95.63 o 
 -10   0   6      439.56      414.64     44.36 o 
  -8   0   6     1262.75     1254.70     34.09 o 
  -6   0   6     7986.98     7569.70    127.19 o 
  -4   0   6    24797.69    24275.95    174.91 o 
  -2   0   6     2528.24     2665.07     51.57 o 
   0   0   6    36917.45    38366.85    355.75 o 
   2   0   6    30465.73    30010.88    281.90 o 
   4   0   6     3251.78     3401.19     62.96 o 
   6   0   6        2.86        9.49     17.09 o 
   8   0   6     3155.83     3224.42     76.72 o 
  10   0   6     3460.64     3509.31     96.32 o 
 -11   1   6        5.24        2.95     24.84 o 
 -10   1   6     3008.01     3046.82     55.49 o 
  -9   1   6      873.75      835.01     23.00 o 
  -8   1   6     2915.32     2835.74     33.15 o 
  -7   1   6      509.74      473.52     15.68 o 
  -6   1   6     3176.55     3126.43     31.24 o 
  -5   1   6     1527.71     1626.29     27.76 o 
  -4   1   6     9331.61     9313.58     99.31 o 
  -3   1   6     7874.31     7832.03     55.25 o 
  -2   1   6    21302.27    21498.72    291.28 o 
  -1   1   6    19482.06    19693.03    234.48 o 
   0   1   6    10557.57    10506.83    151.59 o 
   1   1   6      519.65      545.79      8.96 o 
   2   1   6      956.59      982.20     11.95 o 
   3   1   6     2367.29     2393.79     28.81 o 
   4   1   6     6852.25     6595.62     64.21 o 
   5   1   6      169.96      170.83     12.02 o 
   6   1   6     5341.56     5446.81     78.14 o 
   7   1   6      277.52      305.92     18.84 o 
   8   1   6     2056.98     1966.65     41.88 o 
   9   1   6      717.32      703.48     32.83 o 
  10   1   6     3245.36     3317.92     77.14 o 
  11   1   6      415.72      386.46     66.83 o 
 -11   2   6     1636.02     1645.94     50.25 o 
 -10   2   6       47.40       55.03     23.12 o 
  -9   2   6      201.71      207.03     18.46 o 
  -8   2   6        4.06        0.18     11.53 o 
  -7   2   6     1903.21     1888.42     26.13 o 
  -6   2   6     8232.11     8114.69     71.85 o 
  -5   2   6     1713.97     1768.57     20.96 o 
  -4   2   6    19876.75    19903.28    191.23 o 
  -3   2   6     3971.04     3734.30     49.80 o 
  -2   2   6     2154.63     2159.81     41.27 o 
  -1   2   6     7327.82     7505.23     83.72 o 
   0   2   6     5223.97     5348.82     65.86 o 
   1   2   6     9610.64     9460.00     97.28 o 
   2   2   6     1507.31     1418.46     16.89 o 
   3   2   6      386.85      330.30      8.87 o 
   4   2   6      632.50      655.55     13.68 o 
   5   2   6     2575.83     2598.49     36.25 o 
   6   2   6      218.55      206.31     12.36 o 
   7   2   6     4400.21     4382.00     51.94 o 
   8   2   6     2580.06     2602.56     46.65 o 
   9   2   6     1286.96     1260.21     38.82 o 
  10   2   6     2142.61     2129.51     54.74 o 
 -11   3   6       13.21       28.96     25.45 o 
 -10   3   6      557.31      533.09     29.59 o 
  -9   3   6     6345.97     6494.35     81.06 o 
  -8   3   6     2060.54     2046.99     34.30 o 
  -7   3   6     3387.56     3394.37     52.08 o 
  -6   3   6      718.33      705.23     14.70 o 
  -5   3   6     4840.55     5064.44     62.77 o 
  -4   3   6     3892.84     3922.20     49.14 o 
  -3   3   6     7223.35     7303.56     78.07 o 
  -2   3   6      997.25      961.44     15.97 o 
  -1   3   6    16100.00    15755.46    125.55 o 
   0   3   6       22.61       39.08      5.25 o 
   1   3   6      313.45      269.54      7.44 o 
   2   3   6       31.11       29.39      6.06 o 
   3   3   6     2033.12     1958.37     24.43 o 
   4   3   6     6680.89     6754.93     83.61 o 
   5   3   6    12333.12    12217.35    136.89 o 
   6   3   6     1068.81     1053.31     13.73 o 
   7   3   6     6322.94     6403.74     66.36 o 
   8   3   6      388.72      360.91     24.26 o 
   9   3   6      201.11      180.74     26.66 o 
  10   3   6      123.55      126.80     27.28 o 
 -11   4   6     2217.84     2328.33     62.63 o 
 -10   4   6      315.04      317.27     25.87 o 
  -9   4   6      170.85      161.60     19.74 o 
  -8   4   6        0.76        0.10     13.27 o 
  -7   4   6     4131.60     4114.98     41.85 o 
  -6   4   6        0.78        9.80     10.86 o 
  -5   4   6    13536.82    13882.81    117.87 o 
  -4   4   6     4396.21     4487.32     42.83 o 
  -3   4   6    22851.35    22839.07    233.38 o 
  -2   4   6        9.37       23.71      6.31 o 
  -1   4   6    13836.02    14414.43    179.26 o 
   0   4   6      408.86      455.09     10.09 o 
   1   4   6    14969.02    15104.43    148.85 o 
   2   4   6      282.74      282.38      7.87 o 
   3   4   6     2777.20     2787.80     45.87 o 
   4   4   6      250.63      251.66      9.42 o 
   5   4   6      511.28      498.49      9.62 o 
   6   4   6      930.53      953.49     21.00 o 
   7   4   6     6294.55     6437.64     68.36 o 
   8   4   6      177.37      158.92     24.20 o 
   9   4   6     2850.86     2875.17     57.76 o 
  10   4   6      104.06       90.12     26.95 o 
 -11   5   6       94.38       56.08     41.95 o 
 -10   5   6      537.17      520.66     29.94 o 
  -9   5   6     5706.59     5965.53     58.85 o 
  -8   5   6        5.12        8.75     15.61 o 
  -7   5   6     1580.12     1606.70     26.55 o 
  -6   5   6     2430.53     2381.75     32.19 o 
  -5   5   6        6.07        9.13      9.14 o 
  -4   5   6      899.56      851.55     17.20 o 
  -3   5   6    11529.17    11726.37    129.71 o 
  -2   5   6     2136.99     2186.55     28.06 o 
  -1   5   6    18249.05    18156.05    166.83 o 
   0   5   6      943.57      972.41     14.02 o 
   1   5   6     3491.53     3625.93     29.79 o 
   2   5   6     1188.23     1170.50     15.35 o 
   3   5   6     2690.85     2822.18     36.40 o 
   4   5   6     4261.03     4271.25     37.91 o 
   5   5   6     4762.77     4735.64     43.38 o 
   6   5   6     1878.53     1916.23     27.29 o 
   7   5   6     2696.45     2771.00     44.35 o 
   8   5   6     1603.94     1581.27     43.09 o 
   9   5   6      304.29      306.01     29.96 o 
  10   5   6      105.95       98.11     27.09 o 
 -11   6   6     1666.64     1650.94    105.95 o 
 -10   6   6       83.02       80.30     25.46 o 
  -9   6   6      285.14      279.78     21.90 o 
  -8   6   6       37.08       36.59     15.41 o 
  -7   6   6      251.78      254.39     15.51 o 
  -6   6   6     1451.84     1486.18     28.37 o 
  -5   6   6     5856.40     6085.15     71.25 o 
  -4   6   6     6320.59     6519.80     66.78 o 
  -3   6   6      744.98      764.49     11.00 o 
  -2   6   6      462.82      461.22      9.17 o 
  -1   6   6     3764.35     3975.51     45.39 o 
   0   6   6       45.75       20.50      6.25 o 
   1   6   6    10031.76     9904.15     96.15 o 
   2   6   6     6516.00     6435.08     38.11 o 
   3   6   6    11514.01    11719.18    130.72 o 
   4   6   6      759.02      723.02     12.73 o 
   5   6   6      152.24      151.41      9.00 o 
   6   6   6      546.66      553.79     17.69 o 
   7   6   6     1656.35     1642.46     36.14 o 
   8   6   6     5084.48     5117.86     69.35 o 
   9   6   6     1715.39     1813.06     50.49 o 
  10   6   6      417.72      429.08     41.65 o 
 -10   7   6     2570.54     2673.00     59.27 o 
  -9   7   6     2181.51     2158.63     44.66 o 
  -8   7   6      503.46      516.53     24.74 o 
  -7   7   6      188.96      215.95     15.72 o 
  -6   7   6     2412.47     2413.18     33.30 o 
  -5   7   6     3246.11     3252.77     35.85 o 
  -4   7   6     7106.88     7241.90     59.60 o 
  -3   7   6     1877.63     1847.48     21.23 o 
  -2   7   6    17595.53    17732.60    139.25 o 
  -1   7   6      448.18      413.34     10.37 o 
   0   7   6     7660.24     7444.71     82.45 o 
   1   7   6     6359.80     6547.22     68.19 o 
   2   7   6       17.13       31.97      7.88 o 
   3   7   6     7455.11     7459.38     47.31 o 
   4   7   6     7485.71     7527.27     70.56 o 
   5   7   6     3083.77     3110.30     39.86 o 
   6   7   6       41.11       41.09     13.91 o 
   7   7   6       81.33       90.38     18.08 o 
   8   7   6      217.14      211.67     24.40 o 
   9   7   6        0.11      -16.67     23.73 o 
  10   7   6     2193.36     2253.64     67.55 o 
 -10   8   6      450.72      442.75     31.58 o 
  -9   8   6       11.90       10.19     19.77 o 
  -8   8   6       12.65       12.11     19.97 o 
  -7   8   6      234.78      255.36     20.85 o 
  -6   8   6     4282.66     4419.08     56.58 o 
  -5   8   6     1954.20     1999.72     27.67 o 
  -4   8   6     8401.98     8562.02     93.30 o 
  -3   8   6      247.60      235.72     11.00 o 
  -2   8   6       32.73       36.55      7.93 o 
  -1   8   6     3865.39     3897.44     38.80 o 
   0   8   6     1751.59     1613.65     15.61 o 
   1   8   6       24.74       35.23      7.61 o 
   2   8   6    21699.73    22014.60    146.12 o 
   3   8   6      104.31      106.51      9.97 o 
   4   8   6     1229.15     1214.74     18.79 o 
   5   8   6      327.56      295.24     12.78 o 
   6   8   6      318.22      294.69     17.81 o 
   7   8   6       27.90       32.60     19.39 o 
   8   8   6     5139.01     5158.93     68.34 o 
   9   8   6      294.80      294.52     28.11 o 
 -10   9   6     2052.19     2082.34     75.92 o 
  -9   9   6      373.86      385.37     27.56 o 
  -8   9   6     3923.90     4007.39     70.30 o 
  -7   9   6        1.00        4.34     19.89 o 
  -6   9   6     1383.28     1382.07     30.57 o 
  -5   9   6      538.51      531.68     17.97 o 
  -4   9   6      462.96      401.95     15.03 o 
  -3   9   6      927.12      913.09     17.54 o 
  -2   9   6     3623.06     3771.55     48.60 o 
  -1   9   6     3193.66     3263.96     36.21 o 
   0   9   6     2642.48     2724.94     29.69 o 
   1   9   6     1961.23     1941.79     24.41 o 
   2   9   6     1025.43     1003.04     15.99 o 
   3   9   6     3086.11     3141.83     26.75 o 
   4   9   6     9644.17     9662.91     78.77 o 
   5   9   6      139.97      148.42     16.27 o 
   6   9   6     2376.13     2542.86     38.12 o 
   7   9   6      689.97      660.09     30.28 o 
   8   9   6      694.54      689.19     33.25 o 
   9   9   6      355.81      376.85     30.15 o 
 -10  10   6      645.70      653.24     59.64 o 
  -9  10   6       12.94       33.60     24.08 o 
  -8  10   6      993.23      988.33     38.72 o 
  -7  10   6     2284.39     2251.85     49.53 o 
  -6  10   6     5311.68     5356.86     69.61 o 
  -5  10   6     1286.44     1380.46     27.44 o 
  -4  10   6     1701.13     1711.02     27.19 o 
  -3  10   6     2355.72     2369.57     26.54 o 
  -2  10   6      462.91      458.67     13.12 o 
  -1  10   6      244.21      234.13      8.11 o 
   0  10   6      697.46      712.04     13.71 o 
   1  10   6     1033.39     1022.51     15.81 o 
   2  10   6     8606.93     8630.41     62.54 o 
   3  10   6     1357.64     1349.53     19.68 o 
   4  10   6     1464.14     1495.23     23.31 o 
   5  10   6       33.34       25.74     13.57 o 
   6  10   6     2751.32     2827.32     72.51 o 
   7  10   6     1669.36     1618.73     41.68 o 
   8  10   6     2049.03     2122.38     49.04 o 
   9  10   6      500.20      444.77     38.04 o 
  -9  11   6     1925.53     2096.44     67.18 o 
  -8  11   6     2422.13     2563.72     62.23 o 
  -7  11   6     1153.97     1079.53     38.97 o 
  -6  11   6      522.66      500.67     27.65 o 
  -5  11   6       14.27       18.61     16.47 o 
  -4  11   6      247.44      245.77     15.47 o 
  -3  11   6     5233.81     5238.48     59.97 o 
  -2  11   6     1707.95     1702.16     29.20 o 
  -1  11   6     5812.44     5921.94     43.83 o 
   0  11   6     3509.01     3533.44     51.37 o 
   1  11   6       79.01       71.50      7.98 o 
   2  11   6      200.05      215.55     10.38 o 
   3  11   6     1978.90     1961.06     27.78 o 
   4  11   6     1458.09     1445.10     26.45 o 
   5  11   6     7471.97     7888.61     86.09 o 
   6  11   6      696.18      684.12     29.56 o 
   7  11   6     1758.87     1858.63     47.87 o 
   8  11   6       56.45       56.85     27.29 o 
  -9  12   6      298.17      249.14     88.28 o 
  -8  12   6      127.55      112.37     31.56 o 
  -7  12   6     2311.75     2291.14     57.64 o 
  -6  12   6       78.53       64.74     25.87 o 
  -5  12   6     3416.34     3360.43     54.83 o 
  -4  12   6      844.59      843.67     31.19 o 
  -3  12   6     1314.03     1287.30     26.61 o 
  -2  12   6        0.56        5.61     12.74 o 
  -1  12   6       63.66       53.28     13.34 o 
   0  12   6     1110.67     1066.71     23.41 o 
   1  12   6     7805.56     7993.96     82.77 o 
   2  12   6      166.54      177.57     14.65 o 
   3  12   6     4629.64     4787.37     55.94 o 
   4  12   6     1167.39     1119.81     29.38 o 
   5  12   6       61.47       65.41     18.38 o 
   6  12   6      286.83      295.31     23.81 o 
   7  12   6     1035.12      995.48     42.72 o 
   8  12   6       98.00      102.10     33.10 o 
  -8  13   6        3.06       16.90     34.25 o 
  -7  13   6     1563.00     1520.24     56.85 o 
  -6  13   6      165.32      144.45     26.96 o 
  -5  13   6      631.00      655.18     29.99 o 
  -4  13   6     1722.83     1731.46     42.19 o 
  -3  13   6     3413.32     3371.34     49.05 o 
  -2  13   6      618.63      617.63     22.02 o 
  -1  13   6     5105.59     5189.35     70.05 o 
   0  13   6        5.89       15.87     17.07 o 
   1  13   6     4661.33     4639.45     53.72 o 
   2  13   6        2.24       10.36     15.37 o 
   3  13   6     2022.26     2018.16     34.81 o 
   4  13   6       36.49       47.45     17.31 o 
   5  13   6     2960.45     3165.91     57.53 o 
   6  13   6       20.78       16.17     24.01 o 
   7  13   6      143.25      131.08     33.61 o 
  -8  14   6      152.29      111.76     56.16 o 
  -7  14   6      944.51     1050.08     51.28 o 
  -6  14   6      204.15      206.83     34.21 o 
  -5  14   6     4092.27     4332.83     92.83 o 
  -4  14   6      475.33      470.75     29.20 o 
  -3  14   6       28.56       26.42     18.81 o 
  -2  14   6      230.83      216.94     18.69 o 
  -1  14   6        2.90        5.31     15.58 o 
   0  14   6      577.78      549.21     23.71 o 
   1  14   6     3885.02     3911.93     51.97 o 
   2  14   6     4644.95     4661.90     54.65 o 
   3  14   6     3814.35     3950.09     61.12 o 
   4  14   6       52.31       76.24     25.20 o 
   5  14   6      338.12      316.20     29.39 o 
   6  14   6       98.52       91.69     23.78 o 
   7  14   6      572.62      583.75     52.69 o 
  -7  15   6     1242.96     1381.35    149.15 o 
  -6  15   6      554.82      578.40     48.18 o 
  -5  15   6       12.18       18.00     30.84 o 
  -4  15   6     1357.57     1218.67     44.81 o 
  -3  15   6      143.67      123.06     25.75 o 
  -2  15   6     1028.88     1006.97     39.13 o 
  -1  15   6      114.27      105.62     19.58 o 
   0  15   6     2710.42     2742.83     43.90 o 
   1  15   6      540.75      520.09     28.18 o 
   2  15   6       70.06       95.94     20.07 o 
   3  15   6     2068.52     2121.38     55.23 o 
   4  15   6     1365.04     1468.70     50.39 o 
   5  15   6     1239.05     1205.92     53.85 o 
   6  15   6      743.77      708.00     54.83 o 
  -6  16   6     3116.83     3329.50    227.83 o 
  -5  16   6     1609.33     1580.75     67.00 o 
  -4  16   6     1081.56     1039.34     55.47 o 
  -3  16   6        5.19        8.96     28.86 o 
  -2  16   6      684.78      645.22     39.79 o 
  -1  16   6      119.84      132.96     21.88 o 
   0  16   6      500.83      417.40     26.49 o 
   1  16   6       37.46       38.72     20.10 o 
   2  16   6     4054.49     4110.37     66.50 o 
   3  16   6      235.92      204.75     29.51 o 
   4  16   6      225.12      257.07     31.21 o 
   5  16   6      109.22       76.64     36.74 o 
  -5  17   6        7.14      100.34     69.26 o 
  -4  17   6      306.11      288.47     40.61 o 
  -3  17   6      108.95       95.62     32.59 o 
  -2  17   6     2463.48     2538.41     74.73 o 
  -1  17   6        2.88        9.11     27.51 o 
   0  17   6     1102.33     1096.46     40.21 o 
   1  17   6       36.37       27.54     22.21 o 
   2  17   6       32.88       14.94     31.45 o 
   3  17   6       53.70       35.22     27.36 o 
   4  17   6     3286.67     3326.70    101.59 o 
  -3  18   6      358.95      317.59     53.80 o 
  -2  18   6      170.81      147.70     42.06 o 
  -1  18   6      138.57       91.34     32.38 o 
   0  18   6     2637.25     2706.22     71.32 o 
   1  18   6      128.75      153.18     33.07 o 
   2  18   6     1541.95     1550.60     74.24 o 
   3  18   6      496.39      438.08     63.48 o 
 -11   0   7     1582.97     1617.19     71.78 o 
  -9   0   7      602.05      633.15     37.08 o 
  -7   0   7      237.33      227.92     22.41 o 
  -5   0   7    18098.24    17779.28    174.36 o 
  -3   0   7       34.08       33.02     10.26 o 
  -1   0   7    18085.74    17988.76    364.52 o 
   1   0   7    58682.89    57443.45    465.47 o 
   3   0   7     1487.10     1297.42     22.98 o 
   5   0   7      642.98      637.31     28.31 o 
   7   0   7     2062.78     2109.93     45.39 o 
   9   0   7     8434.84     8626.45    115.93 o 
 -11   1   7     4539.94     4639.33     84.53 o 
 -10   1   7      830.45      872.80     41.30 o 
  -9   1   7     1431.45     1507.56     31.14 o 
  -8   1   7      486.02      493.00     19.78 o 
  -7   1   7      936.09      907.37     23.57 o 
  -6   1   7      107.13      101.14     11.35 o 
  -5   1   7     2509.96     2563.00     27.95 o 
  -4   1   7     2351.42     2389.14     33.41 o 
  -3   1   7     9411.09     9224.62     83.22 o 
  -2   1   7    10301.38    10213.10     86.86 o 
  -1   1   7     7195.08     7048.18     85.60 o 
   0   1   7     1454.18     1466.14     20.99 o 
   1   1   7      811.03      921.02     14.55 o 
   2   1   7      511.51      530.62     10.07 o 
   3   1   7     9421.43     8999.11    105.18 o 
   4   1   7       62.17       72.10      5.71 o 
   5   1   7     8160.04     8517.07     76.62 o 
   6   1   7      170.20      185.84     13.12 o 
   7   1   7      787.50      753.54     23.94 o 
   8   1   7       61.08       60.43     16.61 o 
   9   1   7     1796.59     1824.07     46.08 o 
  10   1   7     1081.86     1063.07     44.82 o 
 -11   2   7      142.82      100.49     29.24 o 
 -10   2   7      164.65      171.93     26.28 o 
  -9   2   7     1076.62     1063.49     31.14 o 
  -8   2   7     3168.16     3135.91     48.50 o 
  -7   2   7     1627.26     1614.76     26.15 o 
  -6   2   7      142.53      154.39     12.15 o 
  -5   2   7    12571.88    12413.44    122.26 o 
  -4   2   7     4654.20     4627.46     50.86 o 
  -3   2   7     3482.13     3472.88     55.14 o 
  -2   2   7       92.52      130.82      8.46 o 
  -1   2   7      722.39      765.73     11.20 o 
   0   2   7    28291.10    27984.60    282.07 o 
   1   2   7    18763.91    18732.22    147.28 o 
   2   2   7     8248.60     8805.76    116.69 o 
   3   2   7      289.32      263.05      9.69 o 
   4   2   7     2596.74     2860.30     27.99 o 
   5   2   7     2326.17     2233.49     31.56 o 
   6   2   7     1023.72     1005.96     22.92 o 
   7   2   7     3334.91     3377.05     49.28 o 
   8   2   7     3412.89     3450.24     55.66 o 
   9   2   7     3974.37     4035.03     64.96 o 
  10   2   7      117.30      114.60     28.86 o 
 -11   3   7      539.66      496.96     37.02 o 
 -10   3   7     2910.59     2958.08     57.36 o 
  -9   3   7      379.17      356.93     23.52 o 
  -8   3   7     1750.50     1776.03     37.31 o 
  -7   3   7     1183.41     1162.21     23.06 o 
  -6   3   7        0.08        7.96      9.11 o 
  -5   3   7     1656.92     1668.75     24.31 o 
  -4   3   7     1736.80     1808.33     33.38 o 
  -3   3   7      444.51      397.23      9.88 o 
  -2   3   7    34578.42    34087.99    402.75 o 
  -1   3   7     4092.19     4273.66     41.08 o 
   0   3   7      126.35      163.71      6.70 o 
   1   3   7       20.73       21.55      6.01 o 
   2   3   7     9345.04     9418.22     78.46 o 
   3   3   7     1464.33     1462.42     18.85 o 
   4   3   7     5526.70     5465.19     46.02 o 
   5   3   7     5330.35     5443.44     65.91 o 
   6   3   7    10567.49    10627.16     82.25 o 
   7   3   7       31.64       39.55     15.88 o 
   8   3   7       16.27       23.28     21.65 o 
   9   3   7       41.35       40.21     24.08 o 
  10   3   7     2414.76     2334.56     58.43 o 
 -11   4   7        0.21      -13.34     31.99 o 
 -10   4   7      294.51      279.49     26.86 o 
  -9   4   7      207.51      230.13     21.80 o 
  -8   4   7     5857.59     5981.34     52.55 o 
  -7   4   7       49.43       56.25     14.89 o 
  -6   4   7     9291.08     9256.41     88.50 o 
  -5   4   7      985.24     1024.20     20.05 o 
  -4   4   7     7535.53     7406.75    103.75 o 
  -3   4   7      350.35      400.69     13.26 o 
  -2   4   7     2192.17     2274.43     25.61 o 
  -1   4   7      310.12      290.71     11.65 o 
   0   4   7    15944.48    15532.14    191.31 o 
   1   4   7      945.24      973.94     16.78 o 
   2   4   7     4203.23     4220.99     44.94 o 
   3   4   7      444.48      409.22     12.74 o 
   4   4   7        0.72       16.01      8.20 o 
   5   4   7      103.86       94.97      7.78 o 
   6   4   7     2441.70     2510.88     31.54 o 
   7   4   7       27.72       22.22     16.61 o 
   8   4   7     6537.98     6804.85     74.98 o 
   9   4   7      735.90      684.95     34.47 o 
  10   4   7      590.85      532.48     36.59 o 
 -11   5   7      900.46      942.72     87.71 o 
 -10   5   7     1514.51     1536.16     45.62 o 
  -9   5   7       13.78       18.46     19.08 o 
  -8   5   7     3704.17     3851.84     46.18 o 
  -7   5   7       11.01       11.77     13.40 o 
  -6   5   7        9.08       11.02     12.16 o 
  -5   5   7      593.59      598.49     12.28 o 
  -4   5   7     5054.43     5229.59     67.39 o 
  -3   5   7     4053.51     4240.33     55.42 o 
  -2   5   7    23927.42    23993.32    217.38 o 
  -1   5   7       48.78       39.82      6.07 o 
   0   5   7      637.84      547.05     11.89 o 
   1   5   7      136.20      120.24      7.17 o 
   2   5   7      627.91      674.53     12.21 o 
   3   5   7     5194.67     5088.97     64.04 o 
   4   5   7     8396.71     8431.24     82.05 o 
   5   5   7      150.89      136.81      8.19 o 
   6   5   7     9413.82     9501.84     95.82 o 
   7   5   7     2465.47     2399.26     42.28 o 
   8   5   7      796.56      763.63     33.37 o 
   9   5   7        1.73       -0.72     25.32 o 
  10   5   7     2633.51     2597.04     70.33 o 
 -11   6   7      661.62      710.08     74.48 o 
 -10   6   7      510.78      544.53     36.55 o 
  -9   6   7      660.80      636.90     29.55 o 
  -8   6   7      405.29      417.93     22.69 o 
  -7   6   7       17.81       17.54     13.21 o 
  -6   6   7     2107.88     2149.73     32.83 o 
  -5   6   7     3441.89     3540.97     40.31 o 
  -4   6   7        7.00       15.88      6.27 o 
  -3   6   7       24.09       23.85      4.86 o 
  -2   6   7     2309.27     2297.48     22.91 o 
  -1   6   7     1412.11     1438.87     15.62 o 
   0   6   7    13086.65    13299.34    164.25 o 
   1   6   7    12646.07    12689.16    106.09 o 
   2   6   7    10098.74     9872.58     70.01 o 
   3   6   7      891.66      918.37     16.86 o 
   4   6   7       24.00       37.68      7.42 o 
   5   6   7      177.40      163.62      9.03 o 
   6   6   7      886.02      866.06     22.39 o 
   7   6   7     1978.24     1950.52     39.78 o 
   8   6   7     1346.56     1308.26     42.34 o 
   9   6   7     3511.69     3610.50     73.43 o 
  10   6   7      197.71      198.27     37.32 o 
 -10   7   7      157.20      153.05     27.71 o 
  -9   7   7     1346.42     1438.28     43.76 o 
  -8   7   7     2646.17     2602.63     45.13 o 
  -7   7   7     1862.59     1774.47     30.39 o 
  -6   7   7      490.88      478.97     17.60 o 
  -5   7   7      290.22      292.06     12.96 o 
  -4   7   7     2657.85     2785.05     32.55 o 
  -3   7   7    14327.53    14488.21    139.92 o 
  -2   7   7      215.52      228.98      9.37 o 
  -1   7   7     4333.44     4310.47     43.07 o 
   0   7   7     1254.95     1249.22     15.71 o 
   1   7   7     1448.11     1478.94     18.23 o 
   2   7   7        1.48       13.96      8.12 o 
   3   7   7     7582.32     7624.52     81.58 o 
   4   7   7     4003.14     4008.98     34.10 o 
   5   7   7       19.34       24.44     10.75 o 
   6   7   7       52.02       48.97     14.91 o 
   7   7   7     1283.77     1276.74     34.72 o 
   8   7   7      119.03      105.53     23.24 o 
   9   7   7     1159.66     1141.67     43.53 o 
 -10   8   7       60.42       47.62     24.34 o 
  -9   8   7      158.18      177.46     23.97 o 
  -8   8   7      116.88      115.91     21.14 o 
  -7   8   7     3768.06     3759.83     55.53 o 
  -6   8   7      626.62      594.20     23.13 o 
  -5   8   7    10381.56    10700.14    113.31 o 
  -4   8   7       65.75       65.45      9.39 o 
  -3   8   7      171.28      165.62      9.96 o 
  -2   8   7        3.70       11.09      6.52 o 
  -1   8   7     2267.52     2281.61     28.79 o 
   0   8   7     2343.71     2240.04     24.63 o 
   1   8   7    11184.90    10974.26     93.34 o 
   2   8   7      615.20      633.46     13.45 o 
   3   8   7     5881.97     6018.56     55.93 o 
   4   8   7     2004.77     2051.65     27.64 o 
   5   8   7        1.88        7.54     11.94 o 
   6   8   7      958.58      902.13     25.62 o 
   7   8   7     4439.60     4572.63     62.62 o 
   8   8   7       86.57       64.81     23.89 o 
   9   8   7     2211.69     2189.04     55.96 o 
 -10   9   7      456.24      430.08     43.49 o 
  -9   9   7     2334.66     2471.98     55.02 o 
  -8   9   7       20.26       27.31     21.14 o 
  -7   9   7     1600.17     1578.63     46.03 o 
  -6   9   7      101.45       99.07     16.64 o 
  -5   9   7      975.27      919.71     22.05 o 
  -4   9   7     3003.05     3047.52     32.54 o 
  -3   9   7    11240.10    11523.44    129.95 o 
  -2   9   7     5607.36     5632.32     50.52 o 
  -1   9   7     2049.71     2091.43     38.55 o 
   0   9   7      928.40      951.96     18.79 o 
   1   9   7        3.35        4.70      6.95 o 
   2   9   7     1357.90     1322.97     20.14 o 
   3   9   7    11375.50    11399.71    110.59 o 
   4   9   7       68.74       85.85     11.43 o 
   5   9   7     5837.04     5923.29     50.20 o 
   6   9   7      827.56      851.21     26.36 o 
   7   9   7     1656.13     1653.57     40.11 o 
   8   9   7      139.27      109.93     24.79 o 
   9   9   7      439.45      443.55     35.76 o 
  -9  10   7       13.14       39.74     27.01 o 
  -8  10   7      747.31      785.34     40.88 o 
  -7  10   7     6636.73     6724.29     79.00 o 
  -6  10   7      973.74      997.03     32.01 o 
  -5  10   7     6171.27     6328.45     62.74 o 
  -4  10   7     1259.77     1344.72     21.34 o 
  -3  10   7       30.44       26.36      9.84 o 
  -2  10   7      295.37      273.52     11.02 o 
  -1  10   7       55.95       59.52      5.58 o 
   0  10   7     3482.51     3511.40     35.25 o 
   1  10   7     3358.43     3307.23     33.69 o 
   2  10   7      256.37      238.76     12.48 o 
   3  10   7     2024.83     2012.84     24.56 o 
   4  10   7      141.96      145.59     12.96 o 
   5  10   7      920.58      920.71     23.85 o 
   6  10   7     1701.23     1685.24     33.04 o 
   7  10   7     2466.02     2555.15     50.24 o 
   8  10   7     1621.85     1669.81     45.74 o 
   9  10   7      254.98      201.28     40.40 o 
  -9  11   7     1271.15     1252.59     50.95 o 
  -8  11   7     2512.20     2583.85     63.10 o 
  -7  11   7        8.82       29.69     25.84 o 
  -6  11   7        0.20      -11.78     24.28 o 
  -5  11   7       95.05       71.02     20.48 o 
  -4  11   7     1036.63      999.33     27.90 o 
  -3  11   7     3690.22     3692.20     38.91 o 
  -2  11   7     5161.36     5224.45     47.26 o 
  -1  11   7      968.04     1005.99     24.09 o 
   0  11   7     1688.44     1673.64     21.70 o 
   1  11   7       20.83       18.33      8.60 o 
   2  11   7     2043.02     1985.08     24.48 o 
   3  11   7      676.25      698.23     18.74 o 
   4  11   7     4490.79     4571.43     51.88 o 
   5  11   7     1133.26     1123.74     28.19 o 
   6  11   7     2757.15     2946.57     44.35 o 
   7  11   7       15.65        2.52     22.27 o 
   8  11   7        8.43        8.96     26.92 o 
  -9  12   7      204.06      249.08     87.59 o 
  -8  12   7      136.38      140.80     28.52 o 
  -7  12   7      674.37      672.16     39.20 o 
  -6  12   7     4559.71     4658.88     74.64 o 
  -5  12   7      647.03      673.51     31.24 o 
  -4  12   7      330.37      303.36     23.62 o 
  -3  12   7      977.87      861.35     25.74 o 
  -2  12   7     1287.98     1270.41     27.31 o 
  -1  12   7      882.76      805.85     23.52 o 
   0  12   7     4201.45     4300.85     45.84 o 
   1  12   7      768.78      730.17     24.37 o 
   2  12   7     4619.77     4746.95     48.21 o 
   3  12   7      974.83      926.41     22.88 o 
   4  12   7      856.27      800.34     26.60 o 
   5  12   7       19.55       32.81     16.53 o 
   6  12   7     2724.90     2787.93     55.33 o 
   7  12   7      660.80      714.99     38.84 o 
   8  12   7     1756.50     1764.74     73.53 o 
  -8  13   7     2014.45     1879.80     93.80 o 
  -7  13   7       34.45       33.70     26.94 o 
  -6  13   7       13.38        1.53     24.87 o 
  -5  13   7        3.12       -1.44     21.65 o 
  -4  13   7     5435.03     5612.42     70.32 o 
  -3  13   7        1.96       12.37     18.03 o 
  -2  13   7     2328.94     2373.06     39.18 o 
  -1  13   7      227.64      226.23     17.50 o 
   0  13   7     2529.00     2529.29     39.55 o 
   1  13   7      553.18      562.44     23.10 o 
   2  13   7      169.66      162.24     17.71 o 
   3  13   7      217.42      202.49     17.14 o 
   4  13   7     5729.99     6017.43     66.38 o 
   5  13   7      150.76      142.23     21.86 o 
   6  13   7      132.53      134.35     23.88 o 
   7  13   7       23.87       36.75     29.49 o 
  -7  14   7       20.91       43.99     32.08 o 
  -6  14   7     5049.76     5338.57     93.66 o 
  -5  14   7     1631.63     1706.09     51.88 o 
  -4  14   7      667.54      629.52     32.66 o 
  -3  14   7      431.76      437.94     27.40 o 
  -2  14   7      605.75      542.28     24.23 o 
  -1  14   7      272.47      286.14     22.20 o 
   0  14   7     1247.90     1195.08     31.26 o 
   1  14   7     3895.56     3898.30     52.75 o 
   2  14   7     4394.18     4434.49     56.69 o 
   3  14   7     1966.82     1995.78     42.97 o 
   4  14   7        4.57       32.39     22.54 o 
   5  14   7       89.20       95.11     28.26 o 
   6  14   7     1468.66     1442.24     54.84 o 
   7  14   7       22.62       47.12     50.56 o 
  -7  15   7     1012.12      991.08     88.79 o 
  -6  15   7       12.89      -16.99     34.52 o 
  -5  15   7     1130.04     1110.18     50.93 o 
  -4  15   7     1661.43     1693.53     46.28 o 
  -3  15   7     1410.43     1472.66     47.13 o 
  -2  15   7       57.18       47.24     24.10 o 
  -1  15   7      560.87      561.40     28.08 o 
   0  15   7      199.81      196.06     21.63 o 
   1  15   7      432.89      449.32     27.02 o 
   2  15   7      316.53      371.69     25.96 o 
   3  15   7     1302.98     1355.02     47.25 o 
   4  15   7     3790.66     3916.47     75.51 o 
   5  15   7     1967.23     1940.41     67.28 o 
  -6  16   7     1669.65     1729.39    109.30 o 
  -5  16   7     3621.55     3807.22     93.31 o 
  -4  16   7      186.92      139.80     36.49 o 
  -3  16   7      435.40      449.50     37.91 o 
  -2  16   7       22.33       25.45     24.36 o 
  -1  16   7      309.26      296.45     23.89 o 
   0  16   7       97.18       87.85     19.97 o 
   1  16   7     1931.08     2004.49     46.83 o 
   2  16   7      473.48      442.76     33.86 o 
   3  16   7     1260.03     1313.21     52.60 o 
   4  16   7       36.13       35.30     26.82 o 
   5  16   7      876.71      820.17     75.81 o 
  -4  17   7        2.17      -14.72     40.11 o 
  -3  17   7     1178.41     1083.73     51.91 o 
  -2  17   7       42.46       32.37     31.41 o 
  -1  17   7      960.71      940.61     43.84 o 
   0  17   7       54.30       37.76     21.09 o 
   1  17   7      170.41      168.93     25.79 o 
   2  17   7       12.35       -2.18     29.59 o 
   3  17   7     1644.77     1615.04     64.16 o 
   4  17   7      161.51      145.47     45.76 o 
  -3  18   7      105.64       42.99     84.00 o 
  -2  18   7       44.67       -3.14     41.98 o 
  -1  18   7     1686.96     1624.42     74.09 o 
   0  18   7        7.53        9.84     34.85 o 
   1  18   7     1906.58     1833.36     74.03 o 
   2  18   7      528.80      527.79     55.87 o 
 -10   0   8      997.65      856.28     48.31 o 
  -8   0   8     1938.66     2010.62     59.29 o 
  -6   0   8     6869.54     6727.45     89.27 o 
  -4   0   8       28.01       28.06     12.30 o 
  -2   0   8     6579.84     6469.93     76.55 o 
   0   0   8    45188.27    43486.82    218.40 o 
   2   0   8     4034.30     3820.42     45.92 o 
   4   0   8      624.86      573.89     26.01 o 
   6   0   8      100.25      112.79     21.02 o 
   8   0   8     2756.21     2628.66     58.51 o 
  10   0   8      166.86      206.19     42.73 o 
 -11   1   8      364.19      323.68     37.57 o 
 -10   1   8     4447.14     4565.64     72.65 o 
  -9   1   8     1202.43     1183.79     29.50 o 
  -8   1   8     1372.95     1343.55     27.76 o 
  -7   1   8      199.57      179.81     15.78 o 
  -6   1   8     1283.47     1208.50     25.73 o 
  -5   1   8      293.12      333.19     14.95 o 
  -4   1   8     7057.94     6734.98     44.54 o 
  -3   1   8      386.71      355.12     10.74 o 
  -2   1   8     5724.43     5472.96     61.85 o 
  -1   1   8     2220.90     2256.89     33.34 o 
   0   1   8      575.38      557.29     16.93 o 
   1   1   8     8704.50     9228.87    134.15 o 
   2   1   8     6104.34     5786.78     48.47 o 
   3   1   8      299.72      313.34      9.61 o 
   4   1   8     8837.23     8989.37     73.02 o 
   5   1   8      211.75      198.18     13.62 o 
   6   1   8      101.47      107.06     13.95 o 
   7   1   8        0.96       -5.22     15.32 o 
   8   1   8       69.20       80.05     18.14 o 
   9   1   8      854.32      824.20     35.50 o 
  10   1   8     4280.84     4544.55     72.61 o 
 -11   2   8      490.11      498.71     38.65 o 
 -10   2   8     1330.73     1343.46     40.93 o 
  -9   2   8      369.08      382.49     21.49 o 
  -8   2   8     1343.09     1395.35     28.39 o 
  -7   2   8     2341.17     2388.14     33.35 o 
  -6   2   8    10604.01    10647.36     76.32 o 
  -5   2   8       53.01       66.84     11.40 o 
  -4   2   8     2171.28     2110.02     24.90 o 
  -3   2   8       36.76       80.03      7.68 o 
  -2   2   8     1944.26     2059.86     22.54 o 
  -1   2   8    11177.09    11163.19    142.89 o 
   0   2   8     8000.40     8285.90    110.23 o 
   1   2   8     8829.02     8367.42     69.61 o 
   2   2   8      425.95      384.06      9.80 o 
   3   2   8      310.72      299.79     10.49 o 
   4   2   8     3199.63     3132.58     24.68 o 
   5   2   8       13.48       11.77      7.16 o 
   6   2   8     3599.76     3689.27     41.30 o 
   7   2   8     3131.47     3123.06     43.33 o 
   8   2   8     3124.37     3201.01     58.25 o 
   9   2   8      116.82      134.95     24.15 o 
  10   2   8      435.53      425.78     37.07 o 
 -11   3   8     1471.82     1397.01     55.20 o 
 -10   3   8      555.30      601.58     31.70 o 
  -9   3   8     4719.41     4733.01     72.23 o 
  -8   3   8      535.46      532.66     23.02 o 
  -7   3   8     1017.54     1003.83     23.10 o 
  -6   3   8     3220.05     3233.51     39.07 o 
  -5   3   8     2704.23     2736.26     33.01 o 
  -4   3   8     1741.76     1707.47     23.29 o 
  -3   3   8    11192.14    11162.85    139.43 o 
  -2   3   8      175.48      167.02     10.41 o 
  -1   3   8    20487.38    20827.16    227.42 o 
   0   3   8      624.81      676.66     11.24 o 
   1   3   8    22284.39    22749.36    291.07 o 
   2   3   8      862.20      822.20     13.75 o 
   3   3   8     7112.79     7016.05     65.78 o 
   4   3   8     2325.38     2256.40     24.52 o 
   5   3   8     3411.97     3437.39     45.84 o 
   6   3   8      674.25      675.20     20.75 o 
   7   3   8      376.58      344.53     21.27 o 
   8   3   8        5.16       10.92     21.21 o 
   9   3   8     1683.89     1713.22     48.82 o 
  10   3   8      785.82      729.37     47.16 o 
 -11   4   8      431.59      456.34     49.09 o 
 -10   4   8       82.58       99.65     23.62 o 
  -9   4   8     1731.12     1816.81     43.16 o 
  -8   4   8      784.10      817.72     25.41 o 
  -7   4   8     8903.19     9256.88     70.07 o 
  -6   4   8      530.13      481.70     21.08 o 
  -5   4   8     2249.56     2222.23     27.62 o 
  -4   4   8       19.53       12.14      7.36 o 
  -3   4   8      155.43       86.78      8.92 o 
  -2   4   8     2305.68     2452.10     28.47 o 
  -1   4   8     5165.27     4836.74     75.85 o 
   0   4   8      626.48      636.81      8.92 o 
   1   4   8     5215.77     5074.24     63.19 o 
   2   4   8      553.14      532.88     12.49 o 
   3   4   8      878.58      835.83     15.13 o 
   4   4   8     1322.37     1252.67     19.50 o 
   5   4   8     2052.89     2078.22     36.96 o 
   6   4   8      721.29      701.19     23.69 o 
   7   4   8    11598.26    11987.56    153.96 o 
   8   4   8       95.51       72.54     22.81 o 
   9   4   8      620.72      617.26     35.54 o 
  10   4   8       35.25       29.52     34.10 o 
 -11   5   8     2441.41     2695.35    172.09 o 
 -10   5   8      172.48      155.16     26.49 o 
  -9   5   8     3516.33     3607.38     52.53 o 
  -8   5   8      172.04      161.89     17.23 o 
  -7   5   8      248.43      242.07     17.74 o 
  -6   5   8      443.32      434.14     17.84 o 
  -5   5   8     3136.40     3195.58     36.47 o 
  -4   5   8      811.94      820.62     15.86 o 
  -3   5   8    11652.91    11704.05    141.43 o 
  -2   5   8      356.87      311.53     10.93 o 
  -1   5   8    10019.08    10107.06     89.62 o 
   0   5   8      307.63      264.38      9.41 o 
   1   5   8     4904.60     4865.10     50.83 o 
   2   5   8     5845.39     5930.77     70.00 o 
   3   5   8    13031.77    12927.48    157.24 o 
   4   5   8       30.36       44.77      8.58 o 
   5   5   8     2678.82     2675.16     27.99 o 
   6   5   8        2.21        6.98     14.82 o 
   7   5   8       39.71       48.46     19.54 o 
   8   5   8      246.57      272.08     25.69 o 
   9   5   8     2010.59     2091.93     60.45 o 
  10   5   8      237.04      218.74     37.42 o 
 -10   6   8      413.13      428.32     35.05 o 
  -9   6   8      124.19      106.16     22.23 o 
  -8   6   8     1034.27     1005.89     33.66 o 
  -7   6   8     3357.49     3493.24     47.66 o 
  -6   6   8     2675.72     2591.94     39.31 o 
  -5   6   8     3232.37     3307.07     43.78 o 
  -4   6   8     2551.58     2597.48     28.79 o 
  -3   6   8     4964.42     5193.75     51.07 o 
  -2   6   8     4363.26     4495.65     45.42 o 
  -1   6   8     8280.25     7952.73     97.91 o 
   0   6   8     6226.90     6270.70     64.57 o 
   1   6   8    14669.48    14801.83    170.72 o 
   2   6   8     7788.44     7848.19     84.81 o 
   3   6   8     2579.01     2505.19     33.02 o 
   4   6   8     2073.83     2040.69     23.37 o 
   5   6   8       90.72       69.66     10.56 o 
   6   6   8       19.92       23.64     13.83 o 
   7   6   8     2981.98     2936.94     51.24 o 
   8   6   8     1778.05     1826.21     45.23 o 
   9   6   8       40.29       53.66     25.51 o 
 -10   7   8     2284.40     2333.56     54.35 o 
  -9   7   8      250.50      232.97     25.27 o 
  -8   7   8      223.05      261.36     21.32 o 
  -7   7   8      583.95      593.88     23.52 o 
  -6   7   8       23.30       21.84     12.66 o 
  -5   7   8     1178.05     1208.15     18.80 o 
  -4   7   8     7776.30     7857.41     61.36 o 
  -3   7   8     2651.55     2581.39     26.90 o 
  -2   7   8     2235.66     2154.18     23.59 o 
  -1   7   8      150.70      153.66      8.89 o 
   0   7   8      656.22      651.34     17.39 o 
   1   7   8       81.47       82.94      6.70 o 
   2   7   8     7514.86     7504.66     77.45 o 
   3   7   8     2023.25     2041.84     24.40 o 
   4   7   8     2349.03     2355.28     28.99 o 
   5   7   8      715.39      747.31     19.49 o 
   6   7   8      132.59      114.31     17.48 o 
   7   7   8       68.03       67.25     19.39 o 
   8   7   8      157.49      150.06     23.26 o 
   9   7   8      513.31      473.59     34.27 o 
 -10   8   8       53.08       51.64     30.71 o 
  -9   8   8       41.41       31.16     23.18 o 
  -8   8   8     2514.53     2562.41     50.26 o 
  -7   8   8      323.24      309.06     21.12 o 
  -6   8   8     4431.73     4536.03     52.08 o 
  -5   8   8     8484.58     8538.09     72.80 o 
  -4   8   8      174.07      190.04     10.89 o 
  -3   8   8      853.54      850.49     14.91 o 
  -2   8   8     5217.63     5137.77     53.24 o 
  -1   8   8      920.73      922.85     16.05 o 
   0   8   8     9676.08     9825.02    110.02 o 
   1   8   8       95.84       83.38     10.03 o 
   2   8   8    12683.80    12693.84     99.79 o 
   3   8   8      694.58      673.31     16.79 o 
   4   8   8     2516.23     2432.12     33.06 o 
   5   8   8     1502.12     1467.73     27.62 o 
   6   8   8     4571.50     4659.44     50.25 o 
   7   8   8      798.84      784.93     31.03 o 
   8   8   8     3468.49     3622.96     64.75 o 
   9   8   8       20.60       36.79     26.92 o 
 -10   9   8     1044.55      952.92     62.83 o 
  -9   9   8      614.60      604.13     37.71 o 
  -8   9   8      321.75      369.62     31.68 o 
  -7   9   8       13.23       -7.03     21.59 o 
  -6   9   8      410.86      392.13     22.16 o 
  -5   9   8       33.51       55.65     14.36 o 
  -4   9   8    11024.37    11192.59    126.57 o 
  -3   9   8     1137.82     1195.77     22.79 o 
  -2   9   8     4856.20     4892.81     59.80 o 
  -1   9   8     1012.13      980.20     17.84 o 
   0   9   8       77.66       79.66      9.69 o 
   1   9   8     1740.51     1634.69     22.33 o 
   2   9   8     6218.23     6260.66     62.13 o 
   3   9   8      115.65      105.57     11.27 o 
   4   9   8     9818.30    10034.61     81.23 o 
   5   9   8      272.44      262.89     17.12 o 
   6   9   8      874.61      876.10     27.63 o 
   7   9   8        0.08        7.81     19.88 o 
   8   9   8      372.14      377.19     31.85 o 
   9   9   8      289.99      303.40     37.67 o 
  -9  10   8      420.68      490.52     37.30 o 
  -8  10   8     2054.71     2071.38     57.32 o 
  -7  10   8     4068.55     4088.58     71.69 o 
  -6  10   8     5260.69     5411.42     69.21 o 
  -5  10   8      808.05      756.53     28.55 o 
  -4  10   8      182.74      176.43     14.02 o 
  -3  10   8     3041.54     3009.41     39.73 o 
  -2  10   8     1748.71     1733.87     32.23 o 
  -1  10   8     2196.04     2187.77     30.14 o 
   0  10   8     1109.98     1122.24     19.79 o 
   1  10   8     2045.46     1916.14     24.43 o 
   2  10   8      676.54      692.60     17.22 o 
   3  10   8      333.18      299.92     13.90 o 
   4  10   8       94.26       89.13     13.65 o 
   5  10   8      152.76      136.38     16.11 o 
   6  10   8     6388.30     6700.70     62.98 o 
   7  10   8     1800.24     1810.97     45.77 o 
   8  10   8     2408.25     2464.64     69.35 o 
  -9  11   8     1399.55     1427.74     54.22 o 
  -8  11   8      763.40      717.98     41.61 o 
  -7  11   8       14.90       12.97     26.68 o 
  -6  11   8      118.18      121.94     22.86 o 
  -5  11   8     4376.22     4246.97     61.87 o 
  -4  11   8     1742.34     1737.46     32.89 o 
  -3  11   8     2018.17     2002.79     34.61 o 
  -2  11   8     3600.46     3766.14     52.04 o 
  -1  11   8     1104.02     1080.48     21.67 o 
   0  11   8       57.11       51.34     10.62 o 
   1  11   8     1288.35     1224.14     20.73 o 
   2  11   8      578.88      540.39     16.32 o 
   3  11   8     1662.60     1772.84     35.26 o 
   4  11   8     1699.22     1752.75     36.45 o 
   5  11   8     4515.24     4658.11     63.02 o 
   6  11   8      372.22      403.16     27.84 o 
   7  11   8        4.35      -10.13     25.86 o 
   8  11   8      983.74     1004.75     75.63 o 
  -8  12   8      212.00      228.51     32.00 o 
  -7  12   8     2665.97     2759.47     63.32 o 
  -6  12   8       76.39       75.24     25.98 o 
  -5  12   8     2175.01     2100.26     48.42 o 
  -4  12   8      303.14      263.44     23.79 o 
  -3  12   8      233.38      261.77     18.77 o 
  -2  12   8      675.57      637.02     24.89 o 
  -1  12   8     5531.35     5620.75     57.99 o 
   0  12   8      377.35      399.05     18.06 o 
   1  12   8     7175.04     7137.59     60.26 o 
   2  12   8      413.26      390.11     17.91 o 
   3  12   8     1429.35     1412.80     28.90 o 
   4  12   8     1369.08     1318.21     32.86 o 
   5  12   8     1488.12     1457.49     36.44 o 
   6  12   8      310.59      311.53     27.31 o 
   7  12   8     2296.33     2190.00     64.70 o 
  -8  13   8        5.64       34.60     36.32 o 
  -7  13   8     1069.84     1109.55     47.15 o 
  -6  13   8       55.99       42.83     25.93 o 
  -5  13   8     4702.15     4886.23     74.49 o 
  -4  13   8     1499.23     1470.12     42.10 o 
  -3  13   8     3059.91     3151.29     50.17 o 
  -2  13   8       43.21       47.08     16.42 o 
  -1  13   8      349.72      360.73     21.41 o 
   0  13   8      409.03      375.96     21.25 o 
   1  13   8       99.71       66.45     15.86 o 
   2  13   8        9.55       18.30     16.44 o 
   3  13   8     2611.46     2642.29     42.73 o 
   4  13   8      333.99      322.40     23.22 o 
   5  13   8     3328.59     3420.50     58.29 o 
   6  13   8        2.44       18.92     26.75 o 
   7  13   8      327.78      331.84     61.85 o 
  -7  14   8     1187.11     1159.61     65.71 o 
  -6  14   8     1175.98     1138.84     48.98 o 
  -5  14   8     1956.66     2100.27     60.74 o 
  -4  14   8      259.44      276.50     27.49 o 
  -3  14   8     1091.78     1079.42     37.32 o 
  -2  14   8     1730.06     1669.58     39.95 o 
  -1  14   8     1323.15     1237.38     47.61 o 
   0  14   8     2304.54     2169.43     42.75 o 
   1  14   8     2041.48     2010.57     44.16 o 
   2  14   8     1622.15     1795.89     39.35 o 
   3  14   8      323.59      356.69     24.61 o 
   4  14   8       24.26       11.06     25.37 o 
   5  14   8     1230.19     1221.23     52.65 o 
   6  14   8      284.30      262.71     69.68 o 
  -6  15   8       74.57       75.75     42.28 o 
  -5  15   8     1243.43     1226.20     58.77 o 
  -4  15   8     2616.22     2733.88     57.20 o 
  -3  15   8     1755.55     1803.98     51.61 o 
  -2  15   8      357.18      352.10     30.11 o 
  -1  15   8      101.94      106.20     20.60 o 
   0  15   8        9.70        8.21     18.07 o 
   1  15   8       12.28       14.31     20.60 o 
   2  15   8      501.60      437.55     30.46 o 
   3  15   8     2448.62     2390.71     55.44 o 
   4  15   8     2557.92     2466.20     61.52 o 
   5  15   8     1268.37     1220.75     57.26 o 
  -5  16   8      153.45      139.33     57.83 o 
  -4  16   8      224.40      223.11     38.55 o 
  -3  16   8      240.92      246.09     29.98 o 
  -2  16   8      305.15      294.71     29.45 o 
  -1  16   8        1.64        4.72     19.53 o 
   0  16   8     1279.80     1209.40     37.05 o 
   1  16   8       44.88       45.79     20.23 o 
   2  16   8      402.37      468.81     31.77 o 
   3  16   8      111.75       73.39     29.55 o 
   4  16   8      151.17      148.72     35.54 o 
  -4  17   8     2133.37     2159.31    117.02 o 
  -3  17   8       39.46       19.63     33.10 o 
  -2  17   8     2148.39     2147.67     66.16 o 
  -1  17   8       36.90       34.85     25.02 o 
   0  17   8        6.75        0.12     22.03 o 
   1  17   8        5.48       -2.69     24.95 o 
   2  17   8      546.61      549.67     40.78 o 
   3  17   8        1.33       29.12     35.02 o 
  -2  18   8      536.51      479.87     49.76 o 
  -1  18   8        9.34       -4.68     35.97 o 
   0  18   8     2547.65     2600.44     78.02 o 
   1  18   8       30.97       22.49     33.80 o 
 -11   0   9       17.58       26.54     37.11 o 
  -9   0   9     4120.95     4096.79     77.82 o 
  -7   0   9     1774.76     1733.22     46.52 o 
  -5   0   9      934.81      855.37     30.16 o 
  -3   0   9     8370.29     8266.50    124.70 o 
  -1   0   9    22883.86    22421.49    154.53 o 
   1   0   9    40313.32    38482.01    260.13 o 
   3   0   9      229.80      204.35     13.16 o 
   5   0   9     7923.81     7686.14    121.09 o 
   7   0   9      815.06      775.68     38.54 o 
   9   0   9      164.64      201.69     34.12 o 
 -11   1   9     2843.19     3023.45     69.39 o 
 -10   1   9     1152.84     1126.88     37.53 o 
  -9   1   9      309.71      320.62     21.71 o 
  -8   1   9       53.87       53.29     14.84 o 
  -7   1   9       42.09       34.54     13.37 o 
  -6   1   9      389.34      370.74     17.89 o 
  -5   1   9     9584.09     9648.05     59.55 o 
  -4   1   9      869.06      894.89     17.36 o 
  -3   1   9     7345.48     7470.92     96.30 o 
  -2   1   9     1498.29     1484.99     17.74 o 
  -1   1   9     1716.03     1742.54     25.02 o 
   0   1   9      271.15      245.20     16.84 o 
   1   1   9     7514.70     7438.21     60.61 o 
   2   1   9     2784.73     2609.83     34.26 o 
   3   1   9    19078.88    18611.61    163.31 o 
   4   1   9      356.31      330.83     11.41 o 
   5   1   9      431.64      428.34     17.85 o 
   6   1   9        1.05        6.58     13.40 o 
   7   1   9      104.21      104.39     17.15 o 
   8   1   9      542.88      515.88     25.14 o 
   9   1   9     1864.57     1905.50     44.80 o 
  10   1   9      377.79      368.98     42.42 o 
 -11   2   9       20.97       40.36     27.73 o 
 -10   2   9       66.14       87.38     23.48 o 
  -9   2   9     2395.96     2501.55     42.44 o 
  -8   2   9     4533.44     4606.02     48.21 o 
  -7   2   9     2841.96     2758.48     36.67 o 
  -6   2   9     1688.33     1715.44     29.88 o 
  -5   2   9     1973.10     1886.07     33.15 o 
  -4   2   9        0.97       12.57      9.51 o 
  -3   2   9        6.73        5.80      6.74 o 
  -2   2   9     1005.19     1000.69     16.76 o 
  -1   2   9     3256.94     3242.18     29.12 o 
   0   2   9    21188.16    20764.26     88.42 o 
   1   2   9     4299.95     4228.98     49.07 o 
   2   2   9     1323.20     1287.43     20.69 o 
   3   2   9     5610.71     5563.10     55.13 o 
   4   2   9     1301.25     1257.91     18.47 o 
   5   2   9     8048.96     8129.63     70.59 o 
   6   2   9     1482.23     1460.56     29.30 o 
   7   2   9     2776.19     2872.33     42.89 o 
   8   2   9      685.02      648.89     32.37 o 
   9   2   9      234.07      268.46     25.17 o 
  10   2   9      204.76      173.22     48.86 o 
 -11   3   9      179.85      190.37     38.93 o 
 -10   3   9     2240.09     2269.24     49.25 o 
  -9   3   9        6.63        8.58     20.97 o 
  -8   3   9      255.67      275.23     19.71 o 
  -7   3   9       57.22       58.26     16.34 o 
  -6   3   9     9810.41     9590.50     80.12 o 
  -5   3   9     2546.92     2477.49     29.09 o 
  -4   3   9     1401.79     1302.60     20.17 o 
  -3   3   9     2462.14     2317.95     25.81 o 
  -2   3   9    11987.41    11655.09    154.39 o 
  -1   3   9        0.25        5.76      5.29 o 
   0   3   9      129.81      109.12      7.30 o 
   1   3   9     1271.58     1238.02     22.84 o 
   2   3   9    12319.44    11951.01    136.73 o 
   3   3   9     1120.31     1054.43     21.84 o 
   4   3   9     2685.89     2771.36     26.46 o 
   5   3   9     1135.29     1131.85     21.62 o 
   6   3   9        0.35       -1.47     15.83 o 
   7   3   9      684.60      703.60     25.96 o 
   8   3   9     2463.91     2488.65     50.22 o 
   9   3   9      291.25      297.01     27.42 o 
  10   3   9     1076.50     1023.61     71.52 o 
 -11   4   9       40.61       57.11     41.59 o 
 -10   4   9      129.76      112.16     24.35 o 
  -9   4   9      144.75      116.86     20.64 o 
  -8   4   9     9647.76    10178.04    119.89 o 
  -7   4   9      127.12      120.60     18.06 o 
  -6   4   9     1918.33     1926.38     31.91 o 
  -5   4   9      295.37      306.46     14.55 o 
  -4   4   9      600.63      552.98     16.93 o 
  -3   4   9      678.91      606.76     15.24 o 
  -2   4   9     2672.73     2816.80     30.60 o 
  -1   4   9      653.68      626.05     15.61 o 
   0   4   9    25106.06    25824.96    350.02 o 
   1   4   9       12.20       23.76      7.23 o 
   2   4   9      238.53      209.97     11.00 o 
   3   4   9      579.13      547.79     14.53 o 
   4   4   9     3240.01     3271.29     41.15 o 
   5   4   9      170.76      155.73     13.05 o 
   6   4   9     8799.50     8731.39    108.89 o 
   7   4   9      140.65      135.23     19.97 o 
   8   4   9     4041.81     4107.75     58.73 o 
   9   4   9      897.53      861.77     36.83 o 
 -10   5   9     1390.19     1403.91     42.78 o 
  -9   5   9       14.01        9.03     21.75 o 
  -8   5   9     1375.45     1358.50     30.38 o 
  -7   5   9      630.28      578.16     22.06 o 
  -6   5   9     5586.31     5495.29     53.64 o 
  -5   5   9     1818.67     1814.73     32.18 o 
  -4   5   9     5107.60     5121.29     84.92 o 
  -3   5   9      257.84      265.24     11.94 o 
  -2   5   9     5078.01     5037.06     58.90 o 
  -1   5   9     1070.93     1099.54     18.56 o 
   0   5   9     2949.79     2978.64     37.63 o 
   1   5   9      340.80      373.81     11.64 o 
   2   5   9    13612.31    13649.35    120.06 o 
   3   5   9     5537.76     5618.69     54.51 o 
   4   5   9     3697.08     3642.18     40.68 o 
   5   5   9       73.93       74.61     11.93 o 
   6   5   9       12.67        6.83     15.35 o 
   7   5   9      128.88      129.39     20.45 o 
   8   5   9     3390.32     3519.03     55.77 o 
   9   5   9      122.79       87.30     25.09 o 
 -10   6   9      298.06      285.56     28.92 o 
  -9   6   9     1470.88     1452.43     39.06 o 
  -8   6   9     1384.52     1305.12     35.58 o 
  -7   6   9     1608.27     1602.13     30.88 o 
  -6   6   9      235.12      256.60     16.84 o 
  -5   6   9      438.90      401.16     19.54 o 
  -4   6   9      416.24      396.96     14.71 o 
  -3   6   9     1862.53     1860.29     29.78 o 
  -2   6   9    10595.17    10240.06     91.38 o 
  -1   6   9     2494.97     2380.36     31.19 o 
   0   6   9     8651.80     8821.60     99.92 o 
   1   6   9     7821.30     7418.63     66.41 o 
   2   6   9      757.22      760.11     14.30 o 
   3   6   9     1272.98     1247.15     19.86 o 
   4   6   9        2.56       13.19     10.16 o 
   5   6   9     2447.28     2458.95     48.16 o 
   6   6   9     2141.22     2133.68     37.87 o 
   7   6   9       43.17       45.44     19.14 o 
   8   6   9      507.31      463.96     28.07 o 
   9   6   9      563.44      547.16     34.55 o 
 -10   7   9      213.73      178.32     31.27 o 
  -9   7   9      988.08     1028.41     37.74 o 
  -8   7   9       49.27       41.14     19.11 o 
  -7   7   9       72.65       61.33     17.04 o 
  -6   7   9     2094.11     1973.76     36.01 o 
  -5   7   9     3636.27     3800.32     57.64 o 
  -4   7   9     6377.38     6496.75     69.08 o 
  -3   7   9     2644.97     2716.66     34.11 o 
  -2   7   9      114.24      129.13     11.42 o 
  -1   7   9      228.65      243.19     10.03 o 
   0   7   9      832.09      820.16     15.20 o 
   1   7   9     2845.16     2881.21     36.10 o 
   2   7   9      984.37      957.78     18.92 o 
   3   7   9    11219.20    11212.94    130.67 o 
   4   7   9     6062.60     6187.75     81.39 o 
   5   7   9     1693.55     1654.98     27.07 o 
   6   7   9       25.84       27.32     16.63 o 
   7   7   9      661.80      623.83     28.52 o 
   8   7   9     1463.40     1439.07     43.02 o 
   9   7   9     2013.33     1996.11     58.53 o 
 -10   8   9      557.52      652.44     49.32 o 
  -9   8   9     1767.01     1800.47     51.62 o 
  -8   8   9       48.51       46.65     25.34 o 
  -7   8   9     2808.26     2976.89     50.45 o 
  -6   8   9     1456.72     1563.73     31.62 o 
  -5   8   9     1655.03     1677.81     30.77 o 
  -4   8   9      332.60      316.19     14.95 o 
  -3   8   9     5379.15     5198.56     66.38 o 
  -2   8   9      972.85      944.66     19.17 o 
  -1   8   9     8580.91     8850.91    133.21 o 
   0   8   9     2477.81     2437.37     32.68 o 
   1   8   9     4305.33     4207.56     37.96 o 
   2   8   9      240.23      234.05     11.73 o 
   3   8   9      585.42      571.71     17.15 o 
   4   8   9     1903.19     1893.17     27.41 o 
   5   8   9     3574.00     3630.35     51.00 o 
   6   8   9      109.83      117.46     18.78 o 
   7   8   9     1747.06     1751.30     41.50 o 
   8   8   9      408.43      396.59     29.69 o 
   9   8   9      233.57      229.39     40.60 o 
  -9   9   9      605.01      556.64     38.55 o 
  -8   9   9      217.66      222.23     30.20 o 
  -7   9   9        8.87       15.49     26.63 o 
  -6   9   9      927.61      935.74     32.37 o 
  -5   9   9     5659.81     5689.11     66.96 o 
  -4   9   9      983.99      945.29     24.33 o 
  -3   9   9     5728.72     5637.91     51.75 o 
  -2   9   9     2760.37     2644.14     43.67 o 
  -1   9   9        6.21        9.52      9.00 o 
   0   9   9      292.12      284.55      8.30 o 
   1   9   9     3326.25     3234.30     32.78 o 
   2   9   9     3324.05     3283.72     42.31 o 
   3   9   9     2788.73     2820.29     38.84 o 
   4   9   9      251.10      223.13     16.20 o 
   5   9   9     1185.11     1181.25     27.85 o 
   6   9   9       79.69       78.65     19.09 o 
   7   9   9     1391.20     1387.62     39.68 o 
   8   9   9      324.17      322.08     31.36 o 
  -9  10   9     1548.99     1508.61     54.76 o 
  -8  10   9     2683.19     2721.20     64.31 o 
  -7  10   9     2890.19     2912.59     63.49 o 
  -6  10   9      879.79      899.03     36.05 o 
  -5  10   9      538.92      535.22     26.88 o 
  -4  10   9       37.41       22.22     15.68 o 
  -3  10   9     2259.08     2274.73     37.13 o 
  -2  10   9       67.17       52.73     15.47 o 
  -1  10   9     3939.48     4073.23     60.61 o 
   0  10   9     2778.54     2852.72     42.42 o 
   1  10   9       74.19       78.61     10.83 o 
   2  10   9       51.14       53.13     11.26 o 
   3  10   9        5.37        8.18     11.42 o 
   4  10   9      294.71      322.65     18.54 o 
   5  10   9     2634.00     2687.70     41.30 o 
   6  10   9     4265.23     4216.76     56.21 o 
   7  10   9     5065.15     5353.50     91.74 o 
   8  10   9      322.41      298.87     46.35 o 
  -9  11   9      349.06      357.43     47.83 o 
  -8  11   9        0.26       -9.87     27.30 o 
  -7  11   9       17.26       36.37     25.83 o 
  -6  11   9     3307.17     3411.84     60.29 o 
  -5  11   9     2506.88     2421.33     51.06 o 
  -4  11   9     4210.92     4399.26     52.27 o 
  -3  11   9      777.07      767.22     23.79 o 
  -2  11   9     4823.17     4783.06     52.63 o 
  -1  11   9      273.89      278.29     19.50 o 
   0  11   9     2234.85     2189.90     33.05 o 
   1  11   9     1116.51     1103.01     25.19 o 
   2  11   9     4795.10     4874.12     69.48 o 
   3  11   9      494.81      490.15     20.08 o 
   4  11   9     2012.58     2119.60     40.13 o 
   5  11   9     1532.42     1466.70     36.52 o 
   6  11   9      469.24      448.72     28.52 o 
   7  11   9      783.41      808.50     37.49 o 
   8  11   9     1938.13     1953.52    109.85 o 
  -8  12   9      823.46      844.05     44.35 o 
  -7  12   9      152.60      153.41     29.34 o 
  -6  12   9     2161.37     2132.05     55.94 o 
  -5  12   9       15.90       43.32     21.55 o 
  -4  12   9      225.40      202.05     23.32 o 
  -3  12   9      326.19      276.80     21.88 o 
  -2  12   9     4484.38     4634.84     81.96 o 
  -1  12   9     2103.09     2192.31     39.49 o 
   0  12   9     5303.32     5412.78     51.21 o 
   1  12   9       73.37       73.47     15.61 o 
   2  12   9      216.61      231.34     17.48 o 
   3  12   9      221.05      209.61     18.23 o 
   4  12   9      690.76      687.85     29.91 o 
   5  12   9      215.40      237.21     24.05 o 
   6  12   9     2629.41     2727.50     51.56 o 
   7  12   9      127.85      160.60     38.49 o 
  -8  13   9      265.06      284.06     53.52 o 
  -7  13   9      333.15      373.70     33.60 o 
  -6  13   9      537.25      535.59     36.31 o 
  -5  13   9      265.29      281.42     30.25 o 
  -4  13   9     6482.76     6798.64     80.50 o 
  -3  13   9      249.38      296.16     24.13 o 
  -2  13   9      121.24      106.48     18.59 o 
  -1  13   9       14.44       -0.26     16.85 o 
   0  13   9     1913.77     1779.80     35.87 o 
   1  13   9       78.67       77.49     18.20 o 
   2  13   9     2004.61     2039.60     36.23 o 
   3  13   9     1001.30      974.05     30.79 o 
   4  13   9     3109.34     3249.75     55.63 o 
   5  13   9      194.74      224.75     25.65 o 
   6  13   9       80.21       92.08     27.63 o 
  -7  14   9      151.62      138.89     46.99 o 
  -6  14   9     2433.26     2556.46     69.77 o 
  -5  14   9      132.60      105.96     30.91 o 
  -4  14   9       59.51       41.04     24.32 o 
  -3  14   9     1523.42     1643.43     45.31 o 
  -2  14   9     4329.14     4330.49     65.97 o 
  -1  14   9     1551.45     1579.11     40.58 o 
   0  14   9      950.98      908.93     31.22 o 
   1  14   9     1005.66     1009.96     34.97 o 
   2  14   9     1147.14     1105.96     39.11 o 
   3  14   9      544.48      513.77     31.38 o 
   4  14   9      908.44      892.75     43.35 o 
   5  14   9      322.08      315.22     34.51 o 
  -6  15   9      104.79      186.17     51.78 o 
  -5  15   9      926.71      999.83     50.32 o 
  -4  15   9     3224.15     3384.77     69.56 o 
  -3  15   9     1349.31     1284.18     48.41 o 
  -2  15   9       16.05       26.62     24.45 o 
  -1  15   9       34.34       23.53     19.83 o 
   0  15   9       11.29       20.11     18.93 o 
   1  15   9      883.86      899.34     32.98 o 
   2  15   9      370.22      389.34     30.30 o 
   3  15   9     1600.11     1542.73     50.93 o 
   4  15   9      529.37      490.95     36.96 o 
   5  15   9      265.02      261.75     62.68 o 
  -4  16   9       23.31       10.95     31.41 o 
  -3  16   9     1040.91      982.57     46.22 o 
  -2  16   9      175.00      149.00     29.33 o 
  -1  16   9     2170.04     2114.10     49.83 o 
   0  16   9       94.59      107.14     21.53 o 
   1  16   9      147.81      150.81     24.23 o 
   2  16   9       47.61       49.17     24.88 o 
   3  16   9       32.94       31.06     27.39 o 
   4  16   9      836.29      812.58     57.40 o 
  -4  17   9       53.46       34.89     74.75 o 
  -3  17   9     2408.15     2379.69     83.26 o 
  -2  17   9      166.49      142.79     34.56 o 
  -1  17   9       97.47       94.20     26.60 o 
   0  17   9       29.94       11.61     22.64 o 
   1  17   9     1710.39     1745.28     50.94 o 
   2  17   9        7.95        5.35     31.26 o 
 -10   0  10     3010.73     3153.38     79.55 o 
  -8   0  10     5219.26     5405.87     82.15 o 
  -6   0  10       35.59       45.02     17.14 o 
  -4   0  10     8563.93     8668.17    107.23 o 
  -2   0  10    10294.12     9798.06     79.90 o 
   0   0  10     6035.40     5484.41     70.80 o 
   2   0  10     5079.02     5336.01     79.50 o 
   4   0  10    11273.38    11399.59    140.84 o 
   6   0  10     2741.61     2687.61     77.23 o 
   8   0  10       44.55       55.90     24.09 o 
 -11   1  10      261.85      324.89     33.89 o 
 -10   1  10     2714.77     2759.93     52.57 o 
  -9   1  10      635.64      644.34     27.42 o 
  -8   1  10      207.18      201.58     18.64 o 
  -7   1  10      617.36      597.73     21.55 o 
  -6   1  10     5829.16     5888.28     70.19 o 
  -5   1  10      701.86      717.82     17.95 o 
  -4   1  10     7815.48     7789.00     64.21 o 
  -3   1  10       12.04       17.43      8.14 o 
  -2   1  10      105.36      126.14      8.08 o 
  -1   1  10        0.32        3.52     10.01 o 
   0   1  10     4145.37     4235.61     44.39 o 
   1   1  10     6027.22     5650.20     45.83 o 
   2   1  10    15601.21    15605.15    184.66 o 
   3   1  10     2332.25     2332.00     33.42 o 
   4   1  10      998.50     1048.66     19.94 o 
   5   1  10       83.84       79.45     12.70 o 
   6   1  10      913.28      957.78     26.38 o 
   7   1  10      386.49      376.25     22.32 o 
   8   1  10     1737.63     1723.02     40.72 o 
   9   1  10       53.21       46.14     21.09 o 
 -11   2  10        0.38       30.05     37.97 o 
 -10   2  10     1226.26     1272.64     41.49 o 
  -9   2  10     2260.75     2298.94     42.55 o 
  -8   2  10     4092.48     4154.73     49.95 o 
  -7   2  10     5378.13     5412.99     50.84 o 
  -6   2  10      529.03      551.88     21.06 o 
  -5   2  10     4078.34     4055.38     38.69 o 
  -4   2  10     2374.32     2481.52     29.19 o 
  -3   2  10      237.08      215.80      9.63 o 
  -2   2  10     2488.50     2427.90     37.32 o 
  -1   2  10    12839.68    13040.94    199.14 o 
   0   2  10        7.60       14.79     12.82 o 
   1   2  10     1227.40     1207.15     18.13 o 
   2   2  10      171.43      193.09     10.12 o 
   3   2  10      707.65      713.73     17.64 o 
   4   2  10     9607.00     9316.77     74.87 o 
   5   2  10     1620.40     1667.79     24.91 o 
   6   2  10     4615.84     4604.20     57.00 o 
   7   2  10     1011.59      946.71     29.26 o 
   8   2  10      342.30      371.01     26.85 o 
   9   2  10      127.89      122.75     23.39 o 
 -11   3  10      634.61      698.83     54.31 o 
 -10   3  10       17.87       12.45     22.28 o 
  -9   3  10      445.49      464.35     28.13 o 
  -8   3  10      824.89      765.89     26.35 o 
  -7   3  10    11088.92    11324.89     89.10 o 
  -6   3  10      138.05      131.30     15.96 o 
  -5   3  10     7774.44     7831.12     72.77 o 
  -4   3  10     5358.33     5245.46     45.19 o 
  -3   3  10     1700.75     1582.78     22.45 o 
  -2   3  10     1163.21     1228.35     26.75 o 
  -1   3  10      421.68      381.15     13.62 o 
   0   3  10      102.91       95.55      6.24 o 
   1   3  10    23336.86    22966.19    232.57 o 
   2   3  10     1828.89     1834.21     31.22 o 
   3   3  10     2961.55     2957.22     27.24 o 
   4   3  10        2.63        0.67     10.47 o 
   5   3  10       21.66       25.92     11.46 o 
   6   3  10        8.03        3.51     16.09 o 
   7   3  10     3301.54     3433.24     48.14 o 
   8   3  10      584.44      601.33     31.43 o 
   9   3  10     1291.72     1323.77     43.71 o 
 -10   4  10       15.73        8.32     24.27 o 
  -9   4  10     3421.98     3683.34     54.66 o 
  -8   4  10       89.52       72.91     17.92 o 
  -7   4  10    10113.11    10087.65     97.56 o 
  -6   4  10       19.37       20.50     15.26 o 
  -5   4  10     1396.09     1316.80     27.58 o 
  -4   4  10      238.55      241.95     15.16 o 
  -3   4  10     1440.85     1443.56     24.26 o 
  -2   4  10      568.05      517.88     15.45 o 
  -1   4  10     7857.45     7890.35     87.49 o 
   0   4  10       96.75       99.66      6.85 o 
   1   4  10     1842.22     1887.82     20.68 o 
   2   4  10      137.00      133.34     10.99 o 
   3   4  10     3533.27     3591.08     58.49 o 
   4   4  10     1049.79      961.07     19.93 o 
   5   4  10    10771.02    10974.30    121.21 o 
   6   4  10      168.07      172.78     18.09 o 
   7   4  10     3461.89     3547.43     52.73 o 
   8   4  10       34.84       31.36     22.31 o 
   9   4  10        6.85        6.55     23.61 o 
 -10   5  10      272.12      245.69     27.77 o 
  -9   5  10      599.39      531.83     28.29 o 
  -8   5  10       13.84       22.67     17.35 o 
  -7   5  10     2524.15     2477.91     40.91 o 
  -6   5  10     2065.60     1965.33     36.37 o 
  -5   5  10     4997.22     4943.59     69.25 o 
  -4   5  10     1648.78     1571.92     26.22 o 
  -3   5  10      808.39      792.28     18.76 o 
  -2   5  10      636.51      642.33     14.17 o 
  -1   5  10      992.65     1009.30     19.16 o 
   0   5  10      629.55      628.74     13.12 o 
   1   5  10    14657.50    14846.36    151.04 o 
   2   5  10      557.52      536.62     15.24 o 
   3   5  10     1185.30     1186.33     20.54 o 
   4   5  10      600.96      582.95     18.23 o 
   5   5  10      622.89      612.37     19.33 o 
   6   5  10     2157.58     2103.99     40.14 o 
   7   5  10     1889.93     2020.11     45.64 o 
   8   5  10        0.98        5.76     21.43 o 
   9   5  10     2114.99     2049.64     52.76 o 
 -10   6  10      977.41      912.96     40.73 o 
  -9   6  10      989.66      974.08     34.87 o 
  -8   6  10      845.52      872.01     29.85 o 
  -7   6  10     1211.71     1226.77     37.25 o 
  -6   6  10        5.88        7.48     15.61 o 
  -5   6  10       25.92       27.25     14.80 o 
  -4   6  10     2287.13     2382.55     30.81 o 
  -3   6  10     5161.57     5318.38     72.29 o 
  -2   6  10     4087.26     4095.68     46.26 o 
  -1   6  10     8770.69     8642.31     74.46 o 
   0   6  10     2873.62     2921.89     24.94 o 
   1   6  10     1909.39     1870.15     25.37 o 
   2   6  10       24.47       33.24      9.16 o 
   3   6  10      349.41      354.42     14.96 o 
   4   6  10     8067.41     8197.25     87.34 o 
   5   6  10     3288.40     3328.44     44.93 o 
   6   6  10       18.79       27.61     17.04 o 
   7   6  10      265.93      250.14     23.21 o 
   8   6  10       65.01       47.53     21.40 o 
   9   6  10      402.50      387.24     39.65 o 
 -10   7  10      967.70      958.01     49.13 o 
  -9   7  10      282.37      268.08     28.73 o 
  -8   7  10        0.27        6.36     22.57 o 
  -7   7  10      422.68      365.89     22.33 o 
  -6   7  10     1746.04     1814.91     35.98 o 
  -5   7  10      812.10      822.02     25.36 o 
  -4   7  10     3405.72     3447.71     43.61 o 
  -3   7  10     2002.87     1974.37     29.31 o 
  -2   7  10      177.52      171.06     12.59 o 
  -1   7  10      939.28      895.80     18.93 o 
   0   7  10     1397.16     1381.74     20.32 o 
   1   7  10     1053.37     1074.28     19.62 o 
   2   7  10     9742.00    10059.28    132.02 o 
   3   7  10      204.48      208.47     13.24 o 
   4   7  10     6478.76     6443.49     90.20 o 
   5   7  10       51.69       58.90     14.05 o 
   6   7  10     1804.86     1734.01     36.49 o 
   7   7  10      353.63      337.13     25.48 o 
   8   7  10      577.39      563.48     30.49 o 
   9   7  10     1068.38     1050.57     55.76 o 
 -10   8  10     1408.22     1291.96     56.94 o 
  -9   8  10       26.33       33.48     27.07 o 
  -8   8  10     3054.15     3110.92     64.77 o 
  -7   8  10       84.22       59.93     20.13 o 
  -6   8  10     2395.08     2345.14     41.43 o 
  -5   8  10      246.77      253.85     20.22 o 
  -4   8  10     1267.29     1300.51     28.72 o 
  -3   8  10      716.26      712.03     22.84 o 
  -2   8  10    12587.26    12884.84     94.96 o 
  -1   8  10       91.54       90.67     10.99 o 
   0   8  10     3323.92     3289.26     35.16 o 
   1   8  10     1430.55     1369.24     18.87 o 
   2   8  10        3.48        8.05      8.32 o 
   3   8  10      741.62      712.75     19.52 o 
   4   8  10     3114.60     3186.41     36.13 o 
   5   8  10     1368.93     1345.19     27.81 o 
   6   8  10     1407.99     1437.96     35.09 o 
   7   8  10      105.56      100.99     21.45 o 
   8   8  10      155.14      131.15     25.50 o 
  -9   9  10     1123.18     1041.62     47.76 o 
  -8   9  10      271.12      206.84     29.98 o 
  -7   9  10     1678.36     1560.42     49.66 o 
  -6   9  10     4927.48     4990.46     63.58 o 
  -5   9  10       11.77       14.75     17.80 o 
  -4   9  10     4989.98     5129.46     80.47 o 
  -3   9  10     1247.25     1201.90     27.43 o 
  -2   9  10      902.85      944.12     21.56 o 
  -1   9  10      648.19      651.50     18.62 o 
   0   9  10     2866.38     2859.12     32.69 o 
   1   9  10     2336.79     2301.40     29.60 o 
   2   9  10     2881.60     2947.50     33.47 o 
   3   9  10      391.89      379.85     18.58 o 
   4   9  10     2730.60     2695.62     39.02 o 
   5   9  10       15.72       24.86     16.95 o 
   6   9  10      664.69      649.61     28.32 o 
   7   9  10      164.26      145.17     26.03 o 
   8   9  10     2538.39     2563.34     65.16 o 
  -9  10  10      781.46      821.72     53.94 o 
  -8  10  10      908.57      985.94     45.91 o 
  -7  10  10     1366.14     1467.38     50.56 o 
  -6  10  10     1420.79     1451.52     43.45 o 
  -5  10  10       40.97       40.75     17.21 o 
  -4  10  10        2.01        6.58     16.25 o 
  -3  10  10       14.82       29.07     15.06 o 
  -2  10  10     7291.14     7492.32     61.71 o 
  -1  10  10     3276.86     3200.70     52.64 o 
   0  10  10     1062.64     1018.78     23.55 o 
   1  10  10       28.68       21.61     11.42 o 
   2  10  10      644.04      675.93     19.37 o 
   3  10  10     2269.47     2271.88     33.67 o 
   4  10  10     1667.44     1721.13     36.26 o 
   5  10  10     1347.40     1300.75     32.18 o 
   6  10  10     3468.50     3733.41     59.47 o 
   7  10  10     2279.08     2278.40     75.97 o 
   8  10  10      257.60      355.50     47.42 o 
  -8  11  10       54.06       38.58     28.72 o 
  -7  11  10     1396.04     1381.67     49.85 o 
  -6  11  10      862.51      852.34     38.08 o 
  -5  11  10     3119.82     3081.80     56.85 o 
  -4  11  10       52.43       53.55     17.35 o 
  -3  11  10     1432.47     1448.86     32.12 o 
  -2  11  10     1048.88     1020.43     29.81 o 
  -1  11  10      156.04      142.33     18.29 o 
   0  11  10     6522.54     6537.00     72.01 o 
   1  11  10     1681.05     1746.66     29.53 o 
   2  11  10      950.20      901.32     25.09 o 
   3  11  10      537.28      524.80     23.69 o 
   4  11  10      442.51      457.43     24.65 o 
   5  11  10      137.15      147.02     21.13 o 
   6  11  10        2.43        6.90     21.82 o 
   7  11  10     1571.72     1572.84     52.91 o 
  -8  12  10       71.22       84.46     31.69 o 
  -7  12  10     1337.12     1288.33     50.27 o 
  -6  12  10        1.06        7.80     24.97 o 
  -5  12  10        5.71       -3.35     23.62 o 
  -4  12  10       29.58       37.61     20.87 o 
  -3  12  10     3709.42     3704.04     54.85 o 
  -2  12  10     1601.70     1668.22     36.58 o 
  -1  12  10     6575.92     6703.86     65.41 o 
   0  12  10      362.39      349.13     20.46 o 
   1  12  10       55.60       74.86     17.73 o 
   2  12  10      359.16      357.29     21.07 o 
   3  12  10      537.68      524.26     26.23 o 
   4  12  10      592.07      601.88     29.15 o 
   5  12  10     1539.38     1562.74     40.91 o 
   6  12  10       87.92       72.05     25.17 o 
   7  12  10     2235.19     2196.69     73.52 o 
  -7  13  10       54.89       45.10     28.79 o 
  -6  13  10        0.66       14.29     24.09 o 
  -5  13  10     1998.59     2058.21     54.87 o 
  -4  13  10      586.94      524.61     32.07 o 
  -3  13  10      948.76      933.12     33.80 o 
  -2  13  10      177.32      175.85     20.69 o 
  -1  13  10     2100.61     2069.42     41.88 o 
   0  13  10        3.05        3.23     18.71 o 
   1  13  10     3664.96     3605.96     52.22 o 
   2  13  10      295.27      273.04     21.25 o 
   3  13  10     2445.06     2527.61     47.01 o 
   4  13  10       68.84       60.96     22.85 o 
   5  13  10      539.02      537.21     31.96 o 
   6  13  10       31.18       30.71     52.44 o 
  -6  14  10      224.66      218.36     33.67 o 
  -5  14  10      518.83      516.89     35.64 o 
  -4  14  10      270.70      274.08     28.25 o 
  -3  14  10     3133.40     3184.63     59.65 o 
  -2  14  10     1784.84     1805.25     48.03 o 
  -1  14  10     2510.32     2427.34     46.63 o 
   0  14  10      684.21      678.60     29.57 o 
   1  14  10      186.97      198.20     22.69 o 
   2  14  10      632.36      617.53     32.99 o 
   3  14  10      472.98      488.73     31.31 o 
   4  14  10       94.74      116.26     29.40 o 
   5  14  10     1422.12     1349.89     67.97 o 
  -6  15  10      421.37      328.64     93.69 o 
  -5  15  10     3002.40     3129.71     77.17 o 
  -4  15  10     2695.19     2990.31     67.85 o 
  -3  15  10     1160.82     1199.52     48.13 o 
  -2  15  10       37.71       38.73     25.56 o 
  -1  15  10      385.92      339.42     25.89 o 
   0  15  10     1837.50     1723.57     43.15 o 
   1  15  10      456.95      378.66     26.57 o 
   2  15  10     1110.85     1112.58     41.95 o 
   3  15  10      779.34      778.16     41.51 o 
   4  15  10      722.90      793.36     58.71 o 
  -4  16  10       26.58       20.59     34.75 o 
  -3  16  10      998.50     1025.70     47.74 o 
  -2  16  10     1983.28     2011.99     57.92 o 
  -1  16  10       75.07       67.80     23.37 o 
   0  16  10      380.76      380.10     27.19 o 
   1  16  10       75.39       61.14     22.71 o 
   2  16  10      664.62      666.31     41.02 o 
   3  16  10      169.90      134.77     36.97 o 
  -3  17  10      157.16      135.36     44.39 o 
  -2  17  10      251.05      284.73     35.19 o 
  -1  17  10        2.86        7.44     26.80 o 
   0  17  10     1726.04     1708.52     53.67 o 
   1  17  10        7.39       14.42     30.23 o 
  -9   0  11     4679.28     4727.75     88.10 o 
  -7   0  11      803.63      817.31     34.31 o 
  -5   0  11      384.02      382.98     21.69 o 
  -3   0  11    12717.36    12034.81    147.83 o 
  -1   0  11     2729.66     2644.47     60.91 o 
   1   0  11     4913.94     4938.25     64.97 o 
   3   0  11     9579.72     9700.47    152.23 o 
   5   0  11     5800.31     6036.91     81.46 o 
   7   0  11     1194.69     1097.64     46.55 o 
   9   0  11      773.24      820.00     50.42 o 
 -10   1  11      251.46      233.56     24.28 o 
  -9   1  11       44.08       47.57     22.15 o 
  -8   1  11      134.06      121.65     18.81 o 
  -7   1  11     1094.56     1105.71     26.94 o 
  -6   1  11      999.39      962.26     25.24 o 
  -5   1  11    11700.62    11750.38    126.09 o 
  -4   1  11      541.45      529.43     15.80 o 
  -3   1  11        1.91       11.86      8.83 o 
  -2   1  11      388.21      386.65     10.00 o 
  -1   1  11     6525.89     6459.00     50.31 o 
   0   1  11     1850.12     1750.04     31.98 o 
   1   1  11     7450.10     7188.86     58.17 o 
   2   1  11     4610.75     4813.13     82.51 o 
   3   1  11     7929.21     7949.88     73.68 o 
   4   1  11      363.59      387.83     15.12 o 
   5   1  11     1362.21     1423.95     27.28 o 
   6   1  11      211.54      201.40     18.06 o 
   7   1  11     3976.57     4028.02     55.11 o 
   8   1  11      241.29      252.06     22.29 o 
   9   1  11      705.14      690.04     33.05 o 
 -10   2  11       38.77       25.12     23.38 o 
  -9   2  11     3372.54     3418.83     50.60 o 
  -8   2  11     4427.01     4458.33     50.26 o 
  -7   2  11       63.97       87.98     17.02 o 
  -6   2  11      530.85      484.97     20.45 o 
  -5   2  11      157.80      148.49     16.24 o 
  -4   2  11     5370.16     5410.29     63.63 o 
  -3   2  11     6678.97     6731.38     98.25 o 
  -2   2  11     4478.23     4637.31     66.22 o 
  -1   2  11     1462.06     1429.17     32.26 o 
   0   2  11     1050.48      934.75     22.21 o 
   1   2  11      165.45      167.15      8.53 o 
   2   2  11     1296.60     1324.97     20.14 o 
   3   2  11     5096.60     5012.46     47.38 o 
   4   2  11     4276.62     4229.03     48.88 o 
   5   2  11     6100.23     6150.73     61.20 o 
   6   2  11     2009.01     1896.63     36.29 o 
   7   2  11      241.27      212.89     21.68 o 
   8   2  11      328.30      335.67     27.96 o 
   9   2  11       62.84       69.83     24.53 o 
 -10   3  11      198.99      201.63     27.78 o 
  -9   3  11       45.40       41.00     19.37 o 
  -8   3  11      551.30      581.50     26.28 o 
  -7   3  11      492.14      485.69     23.54 o 
  -6   3  11    11946.49    12120.26     91.18 o 
  -5   3  11     5746.80     5627.69     51.05 o 
  -4   3  11      105.26      103.15     14.85 o 
  -3   3  11      492.89      427.75     14.67 o 
  -2   3  11      864.05      817.64     17.96 o 
  -1   3  11      486.91      507.51     10.94 o 
   0   3  11     2426.45     2378.29     37.29 o 
   1   3  11     3238.90     3309.74     50.74 o 
   2   3  11     7003.17     7037.50     77.77 o 
   3   3  11       85.86       88.25     10.21 o 
   4   3  11        3.61       10.46     11.25 o 
   5   3  11      435.95      412.22     19.47 o 
   6   3  11     4481.20     4648.82     64.37 o 
   7   3  11     1353.13     1324.12     34.64 o 
   8   3  11     2745.45     2933.44     56.34 o 
   9   3  11      285.41      338.19     33.97 o 
 -10   4  11      258.05      257.64     29.68 o 
  -9   4  11       64.03       35.52     20.91 o 
  -8   4  11     5735.40     5993.30     58.34 o 
  -7   4  11      873.65      872.44     27.79 o 
  -6   4  11      126.62      113.04     18.27 o 
  -5   4  11       75.46       62.75     15.45 o 
  -4   4  11     3402.58     3396.21     46.69 o 
  -3   4  11       61.62       71.25     11.13 o 
  -2   4  11     8809.18     8824.82     91.21 o 
  -1   4  11      795.59      812.18     12.54 o 
   0   4  11     1671.02     1626.27     26.83 o 
   1   4  11      675.57      712.49     17.38 o 
   2   4  11     5984.62     5954.31     51.57 o 
   3   4  11       16.62       22.63     10.70 o 
   4   4  11    10737.14    10951.77     99.56 o 
   5   4  11      240.73      243.85     17.13 o 
   6   4  11     5651.32     5749.84     77.00 o 
   7   4  11      516.08      465.54     27.29 o 
   8   4  11      117.71      127.52     25.29 o 
   9   4  11      290.31      267.54     33.31 o 
 -10   5  11      692.59      731.49     44.67 o 
  -9   5  11       96.11       98.42     21.56 o 
  -8   5  11     1608.90     1492.46     36.62 o 
  -7   5  11      984.80      967.50     30.91 o 
  -6   5  11     8572.12     8509.43     91.48 o 
  -5   5  11     1473.66     1518.62     31.69 o 
  -4   5  11      288.48      274.81     17.05 o 
  -3   5  11       43.93       52.36     10.83 o 
  -2   5  11        7.02        8.30      7.15 o 
  -1   5  11      120.50      100.32     10.08 o 
   0   5  11    10222.83    10245.78    115.85 o 
   1   5  11      566.92      560.83     14.00 o 
   2   5  11     7801.33     7858.55     78.49 o 
   3   5  11     2993.22     3060.54     31.77 o 
   4   5  11     1081.65     1064.22     22.75 o 
   5   5  11     1967.16     1996.38     34.28 o 
   6   5  11     1976.71     2007.12     36.45 o 
   7   5  11      715.59      726.35     30.79 o 
   8   5  11     1966.27     2036.37     50.12 o 
   9   5  11      303.84      342.50     46.17 o 
 -10   6  11     1065.36      958.82     49.01 o 
  -9   6  11      805.33      787.39     35.68 o 
  -8   6  11     2498.68     2412.99     52.64 o 
  -7   6  11      866.97      836.48     29.12 o 
  -6   6  11       32.26       32.04     16.83 o 
  -5   6  11      451.44      443.80     21.33 o 
  -4   6  11     1432.33     1392.27     28.67 o 
  -3   6  11     5158.78     5118.30     67.89 o 
  -2   6  11    11013.82    10904.59     73.67 o 
  -1   6  11      813.85      792.32     21.15 o 
   0   6  11     2279.81     2291.27     31.68 o 
   1   6  11      186.92      183.99      8.68 o 
   2   6  11      184.20      194.90     12.06 o 
   3   6  11       98.63      110.21     11.52 o 
   4   6  11     1278.86     1344.46     23.35 o 
   5   6  11     5028.04     5191.12     56.51 o 
   6   6  11      815.47      733.34     27.43 o 
   7   6  11      404.78      392.49     26.34 o 
   8   6  11       47.23       43.82     22.72 o 
 -10   7  11        5.39       25.09     33.09 o 
  -9   7  11        1.47        0.20     25.49 o 
  -8   7  11      369.44      370.97     29.56 o 
  -7   7  11     1136.33     1005.26     34.30 o 
  -6   7  11      353.44      321.94     23.75 o 
  -5   7  11     2508.81     2550.00     54.53 o 
  -4   7  11     2111.09     2121.15     40.17 o 
  -3   7  11       26.17       23.42     16.97 o 
  -2   7  11      405.67      407.87     16.68 o 
  -1   7  11     5610.52     5648.65     80.43 o 
   0   7  11     4681.40     4581.76     59.93 o 
   1   7  11     6705.92     6881.33     88.90 o 
   2   7  11      265.38      271.31     12.15 o 
   3   7  11     9787.66    10128.16     92.44 o 
   4   7  11        0.35       -7.49     11.95 o 
   5   7  11      990.59      961.99     27.02 o 
   6   7  11      346.94      322.15     22.08 o 
   7   7  11     2645.81     2717.76     50.24 o 
   8   7  11      830.80      801.77     37.38 o 
  -9   8  11     1882.65     1993.77     58.74 o 
  -8   8  11      229.16      239.38     30.31 o 
  -7   8  11      687.10      710.13     31.68 o 
  -6   8  11       70.14       73.97     18.32 o 
  -5   8  11      836.54      803.79     28.33 o 
  -4   8  11      199.31      204.68     17.43 o 
  -3   8  11     5249.13     5130.10     58.57 o 
  -2   8  11     1357.17     1272.70     27.00 o 
  -1   8  11     4839.95     4968.51     73.93 o 
   0   8  11     1329.09     1327.91     23.01 o 
   1   8  11      181.60      189.25     11.03 o 
   2   8  11        8.94       16.40     11.77 o 
   3   8  11     1778.53     1832.98     31.94 o 
   4   8  11       27.38       22.32     15.99 o 
   5   8  11     6396.51     6295.85     75.91 o 
   6   8  11       71.15       78.27     19.96 o 
   7   8  11        6.96        1.99     23.64 o 
   8   8  11      641.68      608.81     39.04 o 
  -9   9  11      559.15      527.61     43.27 o 
  -8   9  11       37.85       19.50     27.98 o 
  -7   9  11     5645.02     5788.71     78.09 o 
  -6   9  11      765.72      786.08     32.79 o 
  -5   9  11     4810.63     5018.45     58.60 o 
  -4   9  11      203.68      204.49     17.71 o 
  -3   9  11     2380.08     2319.75     36.75 o 
  -2   9  11       32.92       45.22     14.38 o 
  -1   9  11     1775.53     1771.60     28.08 o 
   0   9  11     1068.20     1043.52     23.37 o 
   1   9  11     4039.34     4021.05     39.28 o 
   2   9  11      122.35      123.91     13.33 o 
   3   9  11     1901.07     1929.49     35.81 o 
   4   9  11      277.74      269.32     19.78 o 
   5   9  11      377.75      396.55     24.05 o 
   6   9  11        3.74        1.78     19.59 o 
   7   9  11     4026.23     4231.44     77.49 o 
   8   9  11      166.70      181.64     35.04 o 
  -8  10  11     2716.99     2745.83     67.77 o 
  -7  10  11      400.27      381.35     34.50 o 
  -6  10  11        0.02       12.78     23.22 o 
  -5  10  11      191.16      178.63     20.54 o 
  -4  10  11      577.27      548.41     26.70 o 
  -3  10  11     2923.63     2799.63     40.65 o 
  -2  10  11      673.94      680.39     23.72 o 
  -1  10  11     5553.75     5699.67     58.35 o 
   0  10  11     1973.35     1956.57     31.22 o 
   1  10  11     3746.11     3664.89     38.56 o 
   2  10  11     1195.50     1184.35     24.60 o 
   3  10  11     2607.69     2615.54     40.88 o 
   4  10  11     1049.76     1019.86     30.04 o 
   5  10  11     1718.07     1701.65     39.45 o 
   6  10  11     2223.64     2284.62     49.10 o 
   7  10  11     1252.51     1328.43     47.41 o 
  -8  11  11      613.44      618.77     45.02 o 
  -7  11  11      948.97      887.42     45.09 o 
  -6  11  11     4103.36     4223.40     68.89 o 
  -5  11  11        9.53        0.55     23.05 o 
  -4  11  11     2294.77     2301.46     45.22 o 
  -3  11  11        3.43        6.89     15.48 o 
  -2  11  11      121.21      113.15     18.45 o 
  -1  11  11      803.04      764.46     27.42 o 
   0  11  11     3117.47     3119.87     40.43 o 
   1  11  11     2180.39     2138.32     35.69 o 
   2  11  11     1145.20     1212.30     31.47 o 
   3  11  11       14.06       14.88     16.23 o 
   4  11  11       43.92       35.82     19.92 o 
   5  11  11      206.94      178.29     25.54 o 
   6  11  11      732.23      700.75     33.82 o 
   7  11  11      492.36      578.48     43.22 o 
  -7  12  11      101.47       75.10     27.91 o 
  -6  12  11       11.33        8.04     25.91 o 
  -5  12  11      362.17      402.14     31.65 o 
  -4  12  11      976.57      967.54     40.96 o 
  -3  12  11       86.93       88.80     21.26 o 
  -2  12  11     6993.68     7378.19     81.36 o 
  -1  12  11     2455.84     2546.04     42.03 o 
   0  12  11     2016.33     2075.55     36.55 o 
   1  12  11      741.35      692.67     26.00 o 
   2  12  11      544.93      548.99     25.04 o 
   3  12  11       50.97       37.85     19.64 o 
   4  12  11     1420.94     1433.99     44.70 o 
   5  12  11      169.23      145.20     24.90 o 
   6  12  11     1719.67     1738.71     69.82 o 
  -7  13  11       37.21       48.83     31.75 o 
  -6  13  11      397.57      342.29     36.38 o 
  -5  13  11      437.03      420.95     33.45 o 
  -4  13  11     2041.39     2080.69     51.39 o 
  -3  13  11      362.24      327.48     26.03 o 
  -2  13  11     1159.83     1141.53     34.45 o 
  -1  13  11      966.97      959.66     33.61 o 
   0  13  11     6527.27     6752.52     66.76 o 
   1  13  11       12.75       17.02     19.27 o 
   2  13  11     3568.69     3649.38     55.60 o 
   3  13  11      357.63      388.56     25.66 o 
   4  13  11       57.26       75.36     23.73 o 
   5  13  11       31.15       37.90     25.19 o 
  -6  14  11      127.26       57.74     53.69 o 
  -5  14  11        2.95       36.66     25.47 o 
  -4  14  11      692.71      646.86     36.27 o 
  -3  14  11     2361.10     2574.86     62.02 o 
  -2  14  11     2970.36     3015.06     59.83 o 
  -1  14  11      235.95      243.78     24.83 o 
   0  14  11       11.76        6.56     20.51 o 
   1  14  11      309.22      288.49     24.35 o 
   2  14  11      940.86      906.89     38.77 o 
   3  14  11      206.97      180.91     27.24 o 
   4  14  11     1860.45     1774.65     62.40 o 
  -5  15  11      912.81      920.37    118.27 o 
  -4  15  11     2188.17     2120.80     60.86 o 
  -3  15  11     1015.35      998.10     44.91 o 
  -2  15  11      575.39      535.71     37.49 o 
  -1  15  11     1779.40     1685.67     46.13 o 
   0  15  11      187.25      150.59     23.92 o 
   1  15  11     2553.29     2601.38     55.07 o 
   2  15  11       84.86       95.93     25.53 o 
   3  15  11      252.95      233.19     33.53 o 
   4  15  11        4.99       21.35     69.68 o 
  -4  16  11      530.68      567.88     54.86 o 
  -3  16  11     1766.69     1716.59     64.48 o 
  -2  16  11      117.30      116.99     27.42 o 
  -1  16  11     1443.12     1442.24     44.45 o 
   0  16  11       41.23       58.98     21.29 o 
   1  16  11      208.50      235.77     28.66 o 
   2  16  11       56.77       53.00     28.60 o 
  -1  17  11      416.76      399.59     36.81 o 
   0  17  11      222.11      234.86     37.59 o 
 -10   0  12     2535.91     2495.11     66.06 o 
  -8   0  12     1667.45     1641.48     48.69 o 
  -6   0  12      367.59      339.65     22.13 o 
  -4   0  12    11148.81    11372.98    119.33 o 
  -2   0  12     2272.67     2277.41     57.25 o 
   0   0  12      285.18      257.19     23.71 o 
   2   0  12       10.35       20.59      7.34 o 
   4   0  12    13454.38    13945.12    226.56 o 
   6   0  12      742.13      735.13     35.11 o 
   8   0  12     1668.69     1879.54     87.51 o 
 -10   1  12       63.00       74.42     22.98 o 
  -9   1  12      260.84      268.22     26.12 o 
  -8   1  12     3361.00     3288.47     47.78 o 
  -7   1  12     1385.29     1348.23     29.36 o 
  -6   1  12     2440.05     2424.20     37.91 o 
  -5   1  12       88.50       90.49     13.74 o 
  -4   1  12     4625.52     4789.69     76.50 o 
  -3   1  12     1424.67     1461.08     24.64 o 
  -2   1  12    12677.14    12742.04    109.72 o 
  -1   1  12     2425.82     2294.45     30.77 o 
   0   1  12     4220.51     4038.45     42.70 o 
   1   1  12     3788.47     3574.89     44.80 o 
   2   1  12     5246.88     5242.47     67.12 o 
   3   1  12      605.40      602.08     14.80 o 
   4   1  12        2.60       10.31     11.59 o 
   5   1  12        7.71        9.97     12.90 o 
   6   1  12     4853.00     4977.89     82.96 o 
   7   1  12      428.85      397.08     24.88 o 
   8   1  12     1353.28     1285.50     45.49 o 
   9   1  12       58.91       64.07     35.30 o 
 -10   2  12     1882.14     1913.37     52.64 o 
  -9   2  12     1123.22     1071.22     35.41 o 
  -8   2  12      206.52      218.17     19.96 o 
  -7   2  12     1171.82     1151.17     29.28 o 
  -6   2  12      972.15      945.76     26.86 o 
  -5   2  12     2977.64     2927.47     42.47 o 
  -4   2  12     4634.02     4545.28     55.93 o 
  -3   2  12     1429.03     1527.45     36.24 o 
  -2   2  12      625.80      589.27     15.88 o 
  -1   2  12     1619.66     1616.63     24.67 o 
   0   2  12       45.10       45.80     12.95 o 
   1   2  12       41.64       44.84     12.38 o 
   2   2  12      561.88      503.10     16.80 o 
   3   2  12      962.58      997.48     21.53 o 
   4   2  12     8737.58     8852.35    124.60 o 
   5   2  12     2890.42     2815.64     37.52 o 
   6   2  12      549.48      534.26     24.81 o 
   7   2  12       95.14       82.66     20.84 o 
   8   2  12      263.52      280.49     31.60 o 
   9   2  12     1042.56      947.86     52.92 o 
 -10   3  12       66.67       82.77     26.16 o 
  -9   3  12       65.70       51.33     18.69 o 
  -8   3  12     1375.51     1343.65     33.51 o 
  -7   3  12     8684.42     8818.38     72.15 o 
  -6   3  12      316.07      335.38     21.21 o 
  -5   3  12     4056.11     4117.26     57.58 o 
  -4   3  12     1282.38     1229.64     26.44 o 
  -3   3  12      316.54      321.99     14.35 o 
  -2   3  12      631.57      610.33     18.96 o 
  -1   3  12     1196.29     1216.94     16.05 o 
   0   3  12     1244.16     1138.69     25.63 o 
   1   3  12     1238.76     1193.46     22.91 o 
   2   3  12      175.31      167.41     13.22 o 
   3   3  12       14.01       25.18     11.50 o 
   4   3  12      822.21      839.23     20.67 o 
   5   3  12     1525.26     1500.82     30.68 o 
   6   3  12      991.92     1002.76     30.61 o 
   7   3  12     6351.28     6504.99     71.55 o 
   8   3  12     1166.57     1137.91     43.91 o 
   9   3  12      334.28      304.05     50.56 o 
 -10   4  12      397.21      367.31     38.82 o 
  -9   4  12     2054.40     2011.71     45.87 o 
  -8   4  12       12.26        6.46     20.36 o 
  -7   4  12      571.07      550.25     26.08 o 
  -6   4  12      107.65       98.16     18.15 o 
  -5   4  12     9308.12     9150.54     67.22 o 
  -4   4  12        6.80       19.60     15.51 o 
  -3   4  12     5691.01     5770.90     52.88 o 
  -2   4  12       58.90       68.73     10.82 o 
  -1   4  12     4315.80     4426.36     42.33 o 
   0   4  12      592.21      598.30     10.27 o 
   1   4  12     3312.01     3302.89     48.23 o 
   2   4  12      302.08      303.65     15.65 o 
   3   4  12     6787.93     6968.41    120.68 o 
   4   4  12      213.77      207.87     13.94 o 
   5   4  12     4208.54     4183.82     46.54 o 
   6   4  12       18.38       15.86     17.28 o 
   7   4  12       18.36       25.92     21.22 o 
   8   4  12        7.21       27.41     25.91 o 
 -10   5  12       29.53       26.01     34.14 o 
  -9   5  12      366.00      343.05     29.79 o 
  -8   5  12      717.14      682.65     32.53 o 
  -7   5  12     2455.85     2550.15     44.32 o 
  -6   5  12     2756.55     2807.98     47.95 o 
  -5   5  12     1757.01     1740.27     34.33 o 
  -4   5  12     1169.01     1131.55     30.86 o 
  -3   5  12      738.27      705.18     23.51 o 
  -2   5  12     1852.15     1858.81     26.20 o 
  -1   5  12     6276.24     6423.61     69.02 o 
   0   5  12      237.58      202.44      7.03 o 
   1   5  12     6615.76     6904.45     97.19 o 
   2   5  12      114.19       99.50     12.31 o 
   3   5  12     1144.97     1124.99     29.30 o 
   4   5  12       30.32       19.98     13.41 o 
   5   5  12      768.96      794.72     26.31 o 
   6   5  12     3067.58     3174.86     48.00 o 
   7   5  12     3002.00     2968.23     56.09 o 
   8   5  12       27.49       21.65     26.18 o 
  -9   6  12     1457.23     1459.83     46.87 o 
  -8   6  12      245.58      233.62     25.23 o 
  -7   6  12       15.23        7.76     20.34 o 
  -6   6  12       50.94       50.18     18.57 o 
  -5   6  12     2956.97     2886.53     47.82 o 
  -4   6  12     3037.81     3058.93     46.77 o 
  -3   6  12     3229.00     3209.05     47.17 o 
  -2   6  12     1121.52     1056.65     27.74 o 
  -1   6  12     2191.15     2128.97     31.90 o 
   0   6  12      411.64      395.69     14.81 o 
   1   6  12     3039.90     3004.03     38.48 o 
   2   6  12      555.57      565.11     16.98 o 
   3   6  12     4946.81     5140.59     56.68 o 
   4   6  12     6392.00     6675.17     76.50 o 
   5   6  12      923.63      937.96     27.08 o 
   6   6  12        8.88       21.43     17.98 o 
   7   6  12      199.11      211.75     26.87 o 
   8   6  12      227.74      227.91     31.80 o 
  -9   7  12     1035.98      976.88     45.58 o 
  -8   7  12     1125.62     1109.07     41.83 o 
  -7   7  12      650.79      654.49     30.97 o 
  -6   7  12     2198.96     2175.43     44.83 o 
  -5   7  12      454.24      459.72     25.70 o 
  -4   7  12      451.90      456.43     24.67 o 
  -3   7  12        1.93        9.61     16.71 o 
  -2   7  12     8207.62     8142.01     80.88 o 
  -1   7  12     3434.07     3440.12     36.05 o 
   0   7  12     5863.39     6010.16     72.60 o 
   1   7  12     2258.30     2261.07     29.59 o 
   2   7  12     4477.01     4548.04     72.52 o 
   3   7  12       51.36       40.22     15.03 o 
   4   7  12       73.10       89.87     15.16 o 
   5   7  12      274.68      284.86     21.64 o 
   6   7  12     2540.33     2607.65     48.83 o 
   7   7  12      493.62      458.59     33.57 o 
   8   7  12      272.01      270.13     38.40 o 
  -9   8  12        4.75       20.81     32.14 o 
  -8   8  12      369.04      414.69     35.14 o 
  -7   8  12      526.07      503.32     28.58 o 
  -6   8  12       67.26       68.89     18.03 o 
  -5   8  12      220.22      230.55     20.96 o 
  -4   8  12     4782.58     4827.44     56.55 o 
  -3   8  12       25.30       29.77     17.36 o 
  -2   8  12     6924.05     6861.01     74.29 o 
  -1   8  12       48.96       37.13     12.42 o 
   0   8  12      561.96      554.03     16.93 o 
   1   8  12      114.84      107.55     12.75 o 
   2   8  12     1580.41     1620.26     29.29 o 
   3   8  12      647.49      624.47     23.99 o 
   4   8  12     6414.36     6664.96     68.73 o 
   5   8  12       34.86       27.32     18.81 o 
   6   8  12       37.54       37.42     20.39 o 
   7   8  12       35.53       -2.90     26.97 o 
  -9   9  12      316.42      236.66     42.39 o 
  -8   9  12     2619.67     2838.96     67.42 o 
  -7   9  12      537.47      539.85     34.64 o 
  -6   9  12     2212.24     2280.89     48.36 o 
  -5   9  12       10.33        9.68     18.97 o 
  -4   9  12     1575.53     1537.80     38.65 o 
  -3   9  12      600.68      536.36     22.81 o 
  -2   9  12      390.40      358.68     19.98 o 
  -1   9  12      190.27      174.80     15.75 o 
   0   9  12     4201.71     4355.38     52.87 o 
   1   9  12      839.84      788.90     20.53 o 
   2   9  12      491.22      452.22     18.75 o 
   3   9  12      589.36      566.18     21.27 o 
   4   9  12     1462.81     1410.49     34.50 o 
   5   9  12        6.48        4.68     19.68 o 
   6   9  12     3197.66     3258.43     56.84 o 
   7   9  12      152.09      156.58     30.06 o 
  -8  10  12      832.71      836.20     45.17 o 
  -7  10  12      171.69      176.12     30.57 o 
  -6  10  12     1397.16     1406.11     45.04 o 
  -5  10  12     1926.94     1886.02     41.23 o 
  -4  10  12     1516.19     1432.00     38.55 o 
  -3  10  12     1151.73     1124.40     27.63 o 
  -2  10  12     5650.61     5626.23     95.54 o 
  -1  10  12      214.06      238.87     18.59 o 
   0  10  12        3.35        9.45     13.36 o 
   1  10  12      428.17      405.75     18.25 o 
   2  10  12     4817.97     5055.43     47.10 o 
   3  10  12     1396.40     1421.51     34.25 o 
   4  10  12     1291.68     1294.29     33.92 o 
   5  10  12     1263.39     1265.89     41.02 o 
   6  10  12      320.01      282.19     29.35 o 
   7  10  12       46.88       55.18     34.94 o 
  -8  11  12      370.11      358.91     50.26 o 
  -7  11  12     3005.98     3163.59     73.38 o 
  -6  11  12      169.37      129.06     26.08 o 
  -5  11  12      780.69      743.51     37.90 o 
  -4  11  12       79.42       82.85     20.22 o 
  -3  11  12      167.52      159.03     19.58 o 
  -2  11  12       80.04       81.84     18.66 o 
  -1  11  12     1427.50     1380.06     32.82 o 
   0  11  12     4501.60     4791.87     53.81 o 
   1  11  12     4438.18     4569.88     48.72 o 
   2  11  12      431.66      439.85     23.53 o 
   3  11  12       88.02      114.10     22.19 o 
   4  11  12       96.40       89.45     21.65 o 
   5  11  12      797.41      784.42     35.91 o 
   6  11  12       71.91      103.02     31.01 o 
  -7  12  12      168.04      134.00     30.54 o 
  -6  12  12      264.37      264.94     31.63 o 
  -5  12  12     1383.73     1438.08     48.46 o 
  -4  12  12      182.01      148.03     25.79 o 
  -3  12  12     3738.46     3783.28     58.49 o 
  -2  12  12      308.40      303.41     23.94 o 
  -1  12  12     1312.40     1361.85     34.40 o 
   0  12  12      246.87      256.85     21.99 o 
   1  12  12     1214.65     1162.27     31.52 o 
   2  12  12     1267.17     1244.49     34.32 o 
   3  12  12     3652.05     3591.69     59.02 o 
   4  12  12       77.29       85.49     24.23 o 
   5  12  12     1370.28     1433.53     49.52 o 
   6  12  12        1.47      -20.91     50.10 o 
  -6  13  12       28.92       38.05     32.02 o 
  -5  13  12      584.66      535.26     37.12 o 
  -4  13  12      334.33      363.04     32.36 o 
  -3  13  12        1.43        5.86     21.17 o 
  -2  13  12      324.49      352.24     27.03 o 
  -1  13  12     5934.10     6127.14     68.90 o 
   0  13  12      384.80      340.63     24.85 o 
   1  13  12     5829.11     6051.07     65.27 o 
   2  13  12      282.30      312.64     25.38 o 
   3  13  12      110.51      127.50     24.01 o 
   4  13  12      169.42      143.97     27.09 o 
   5  13  12      327.73      362.45     59.73 o 
  -5  14  12       75.66       71.90     28.42 o 
  -4  14  12      151.60      155.78     28.52 o 
  -3  14  12     2187.87     2352.77     61.71 o 
  -2  14  12     1416.63     1506.93     46.90 o 
  -1  14  12      270.99      278.76     24.95 o 
   0  14  12        4.61        9.60     20.91 o 
   1  14  12      397.87      390.93     27.60 o 
   2  14  12      218.07      221.02     30.89 o 
   3  14  12     1422.51     1420.52     51.32 o 
   4  14  12      275.34      305.34     50.81 o 
  -4  15  12      112.76      167.67     37.46 o 
  -3  15  12      108.68      137.66     30.45 o 
  -2  15  12      677.70      626.48     36.95 o 
  -1  15  12      316.36      298.00     28.75 o 
   0  15  12     2825.70     2846.59     54.04 o 
   1  15  12      231.27      264.83     30.51 o 
   2  15  12     1007.76      950.66     45.00 o 
   3  15  12       33.36       -3.41     53.32 o 
  -3  16  12      547.44      508.18     49.67 o 
  -2  16  12     2755.13     2894.18     73.61 o 
  -1  16  12       25.52       47.28     25.34 o 
   0  16  12       15.41       28.11     25.62 o 
   1  16  12       27.71       24.50     32.78 o 
  -9   0  13     1572.66     1681.56     59.92 o 
  -7   0  13        4.04       11.64     20.17 o 
  -5   0  13     4528.95     4815.81    117.73 o 
  -3   0  13    20238.36    20221.02    165.06 o 
  -1   0  13     2796.90     2748.98     56.90 o 
   1   0  13     3369.82     3389.12     79.41 o 
   3   0  13     3559.35     3761.32     78.86 o 
   5   0  13     3939.49     3875.76     81.79 o 
   7   0  13     1008.93     1058.02     58.08 o 
 -10   1  13       11.17        8.37     23.15 o 
  -9   1  13     1714.75     1767.09     43.24 o 
  -8   1  13       66.16       53.65     16.59 o 
  -7   1  13     1623.96     1610.18     35.28 o 
  -6   1  13      927.56      911.48     26.91 o 
  -5   1  13     1968.18     2022.78     33.37 o 
  -4   1  13      130.22      123.88     11.98 o 
  -3   1  13     3849.67     3974.62     62.29 o 
  -2   1  13     4278.07     4363.35     53.38 o 
  -1   1  13     8439.17     8175.92     89.11 o 
   0   1  13     2454.86     2434.10     41.25 o 
   1   1  13     1488.25     1502.54     30.76 o 
   2   1  13     1547.63     1464.88     29.22 o 
   3   1  13      542.70      541.90     14.60 o 
   4   1  13      234.43      198.69     15.26 o 
   5   1  13     9938.23     9680.62     73.43 o 
   6   1  13      121.95      130.89     20.35 o 
   7   1  13     1461.12     1606.98     46.83 o 
   8   1  13       71.60       71.43     27.44 o 
 -10   2  13      102.63       78.95     27.45 o 
  -9   2  13       27.64       28.49     20.57 o 
  -8   2  13      581.40      583.54     25.93 o 
  -7   2  13        6.75        1.59     16.88 o 
  -6   2  13      757.28      768.32     28.09 o 
  -5   2  13     2588.39     2580.86     39.02 o 
  -4   2  13     5370.96     5460.91     59.70 o 
  -3   2  13    11007.14    11172.18    170.40 o 
  -2   2  13      371.22      335.64     11.24 o 
  -1   2  13      521.42      507.86     16.95 o 
   0   2  13      839.15      829.67     23.81 o 
   1   2  13     3229.10     3143.87     35.43 o 
   2   2  13     6397.40     6448.94     74.23 o 
   3   2  13     1713.45     1742.19     25.80 o 
   4   2  13     1114.72     1114.79     25.23 o 
   5   2  13     1217.81     1172.82     29.65 o 
   6   2  13       53.59       79.50     20.12 o 
   7   2  13      231.22      260.30     27.54 o 
   8   2  13     1758.00     1862.00     54.05 o 
 -10   3  13      178.94      134.91     32.83 o 
  -9   3  13     1242.72     1201.87     37.19 o 
  -8   3  13     3156.45     3291.59     50.38 o 
  -7   3  13     1933.87     1865.36     37.60 o 
  -6   3  13     7641.38     7930.72     66.35 o 
  -5   3  13        1.51        3.15     15.87 o 
  -4   3  13        0.87        9.30     14.67 o 
  -3   3  13        4.40        7.32     14.12 o 
  -2   3  13     3648.46     3844.54     55.66 o 
  -1   3  13      992.84     1018.35     20.36 o 
   0   3  13     4755.64     4626.88     48.59 o 
   1   3  13      188.48      200.49     15.14 o 
   2   3  13     1136.21     1118.56     24.27 o 
   3   3  13      184.52      194.92     13.71 o 
   4   3  13     1285.22     1348.77     29.00 o 
   5   3  13     2117.49     2068.12     36.07 o 
   6   3  13     5562.01     5774.73     66.42 o 
   7   3  13      239.95      273.43     28.88 o 
   8   3  13     2964.51     3254.85     67.28 o 
 -10   4  13      625.68      564.13     44.98 o 
  -9   4  13        0.88       12.30     25.20 o 
  -8   4  13      467.07      501.18     29.57 o 
  -7   4  13       57.14       63.17     17.69 o 
  -6   4  13     3518.75     3498.73     47.08 o 
  -5   4  13        9.71       12.79     18.34 o 
  -4   4  13    11223.32    11279.95    145.39 o 
  -3   4  13      173.66      180.66     16.37 o 
  -2   4  13     2160.28     2062.80     35.88 o 
  -1   4  13      815.99      831.67     16.64 o 
   0   4  13      903.45      884.23     21.70 o 
   1   4  13     1224.36     1260.76     36.48 o 
   2   4  13     4869.71     4973.19     83.23 o 
   3   4  13        1.79        0.81     11.25 o 
   4   4  13     2821.42     2847.53     36.63 o 
   5   4  13      349.91      326.14     23.40 o 
   6   4  13      163.65      125.97     21.61 o 
   7   4  13      217.55      206.95     26.34 o 
   8   4  13     2465.32     2499.21     75.34 o 
  -9   5  13      250.41      258.87     29.27 o 
  -8   5  13     1791.47     1850.82     46.22 o 
  -7   5  13       44.37       38.32     21.16 o 
  -6   5  13     1906.29     1843.85     41.50 o 
  -5   5  13     3397.07     3393.24     76.13 o 
  -4   5  13      426.73      396.99     21.94 o 
  -3   5  13       36.00       41.19     17.60 o 
  -2   5  13     4949.07     4915.43     52.52 o 
  -1   5  13      741.18      704.36     21.66 o 
   0   5  13     7447.56     7625.93     99.27 o 
   1   5  13     1293.45     1258.91     22.99 o 
   2   5  13      849.37      888.05     22.88 o 
   3   5  13       55.59       41.15     13.39 o 
   4   5  13     2008.05     2074.02     31.43 o 
   5   5  13     1320.76     1292.04     34.86 o 
   6   5  13     2592.41     2598.71     52.45 o 
   7   5  13      910.11      896.98     41.74 o 
   8   5  13     1187.89     1294.94     71.61 o 
  -9   6  13      198.59      173.19     29.04 o 
  -8   6  13       57.19       48.81     22.23 o 
  -7   6  13       57.24       38.41     20.03 o 
  -6   6  13      805.65      779.81     30.81 o 
  -5   6  13      997.16      977.32     31.92 o 
  -4   6  13     1199.22     1133.71     31.41 o 
  -3   6  13     5044.96     5104.75     72.03 o 
  -2   6  13      868.19      871.41     26.91 o 
  -1   6  13      380.98      373.07     16.55 o 
   0   6  13     1040.22     1091.78     21.06 o 
   1   6  13        2.81        9.47     11.86 o 
   2   6  13     4035.75     3980.57     51.75 o 
   3   6  13     4382.46     4252.09     50.57 o 
   4   6  13     1605.48     1624.24     29.90 o 
   5   6  13     2841.59     2754.15     48.59 o 
   6   6  13        3.53       13.35     21.94 o 
   7   6  13     1343.09     1332.16     46.42 o 
   8   6  13     1028.55      930.63     90.00 o 
  -9   7  13     2054.65     2003.04     63.84 o 
  -8   7  13     1601.26     1614.11     48.84 o 
  -7   7  13      732.21      727.70     32.71 o 
  -6   7  13       15.74       13.09     19.46 o 
  -5   7  13     1267.27     1198.30     35.54 o 
  -4   7  13       38.53       41.52     16.32 o 
  -3   7  13     3212.64     3277.32     47.36 o 
  -2   7  13      535.91      539.84     24.30 o 
  -1   7  13    13060.85    13436.58    149.50 o 
   0   7  13      984.71      969.80     20.82 o 
   1   7  13      634.95      657.19     19.58 o 
   2   7  13       39.09       45.67     15.89 o 
   3   7  13      874.31      860.73     26.92 o 
   4   7  13     1776.89     1765.62     34.92 o 
   5   7  13     1494.98     1499.92     40.21 o 
   6   7  13      147.01      129.02     24.06 o 
   7   7  13      615.82      608.88     36.17 o 
  -9   8  13      922.33      837.98     58.79 o 
  -8   8  13      552.22      566.97     39.01 o 
  -7   8  13      268.91      240.40     25.77 o 
  -6   8  13       96.19       81.46     19.74 o 
  -5   8  13     1266.53     1267.70     34.55 o 
  -4   8  13       21.82       22.70     18.27 o 
  -3   8  13     3917.65     4048.36     52.75 o 
  -2   8  13      167.56      176.06     18.31 o 
  -1   8  13       24.05       50.24     13.25 o 
   0   8  13       87.88       95.15     13.42 o 
   1   8  13     1171.67     1114.33     25.70 o 
   2   8  13      279.50      262.71     18.00 o 
   3   8  13     5089.05     5260.88     60.38 o 
   4   8  13      226.12      212.61     20.34 o 
   5   8  13     1877.15     1855.02     44.48 o 
   6   8  13       56.13       49.47     22.45 o 
   7   8  13      852.06      857.48     44.54 o 
  -8   9  13       29.15       23.82     31.57 o 
  -7   9  13     3052.17     3224.85     63.90 o 
  -6   9  13     1354.05     1366.40     41.55 o 
  -5   9  13      459.27      461.32     26.11 o 
  -4   9  13      185.64      169.21     20.01 o 
  -3   9  13      959.31      890.11     27.61 o 
  -2   9  13      174.96      171.52     17.16 o 
  -1   9  13     3780.45     3810.80     66.44 o 
   0   9  13      862.60      870.11     25.34 o 
   1   9  13     1459.29     1453.70     27.75 o 
   2   9  13      367.60      348.47     19.44 o 
   3   9  13      973.71      998.86     26.83 o 
   4   9  13      150.82      128.51     20.71 o 
   5   9  13     4088.51     4216.64     62.34 o 
   6   9  13      244.16      242.90     26.29 o 
   7   9  13     2076.56     2164.97     74.46 o 
  -8  10  13      293.05      306.51     43.80 o 
  -7  10  13     1117.22     1003.63     47.40 o 
  -6  10  13      779.40      744.29     39.03 o 
  -5  10  13     1796.98     1794.21     45.35 o 
  -4  10  13      873.28      880.27     31.46 o 
  -3  10  13     1007.16     1034.70     31.74 o 
  -2  10  13      994.99      943.77     29.95 o 
  -1  10  13     1091.23     1088.93     29.24 o 
   0  10  13       89.46      109.75     15.79 o 
   1  10  13     1691.67     1733.03     32.54 o 
   2  10  13     2127.56     2170.29     38.37 o 
   3  10  13     2490.74     2546.00     44.24 o 
   4  10  13      261.85      241.80     23.63 o 
   5  10  13      130.49      154.67     26.28 o 
   6  10  13       29.86       35.88     31.42 o 
  -7  11  13     1175.03     1124.84     55.46 o 
  -6  11  13     1412.52     1397.70     63.01 o 
  -5  11  13      260.65      252.48     29.96 o 
  -4  11  13       22.13       19.20     20.62 o 
  -3  11  13      175.55      176.93     22.37 o 
  -2  11  13      588.08      596.31     26.93 o 
  -1  11  13      812.64      833.37     30.36 o 
   0  11  13     1204.88     1292.33     35.02 o 
   1  11  13     4883.80     4875.73     69.77 o 
   2  11  13       34.92       35.53     20.93 o 
   3  11  13      542.98      511.17     30.88 o 
   4  11  13     1452.46     1386.20     45.16 o 
   5  11  13       38.47       34.93     24.31 o 
   6  11  13     1508.10     1464.28     77.83 o 
  -7  12  13        0.67       12.66     37.45 o 
  -6  12  13     1370.72     1367.26     52.18 o 
  -5  12  13      262.52      264.18     30.61 o 
  -4  12  13     2178.29     2152.06     57.61 o 
  -3  12  13      764.70      744.92     32.96 o 
  -2  12  13      705.32      734.78     30.07 o 
  -1  12  13      125.38      150.20     21.61 o 
   0  12  13      151.31      140.06     22.58 o 
   1  12  13     1407.66     1468.66     37.66 o 
   2  12  13     4229.45     4367.77     65.81 o 
   3  12  13      239.10      233.68     26.21 o 
   4  12  13     1676.31     1737.85     50.70 o 
   5  12  13      168.57      150.36     51.99 o 
  -6  13  13       14.21       27.51     43.08 o 
  -5  13  13      217.89      212.25     29.15 o 
  -4  13  13       59.58       71.20     26.16 o 
  -3  13  13       32.86       55.41     21.40 o 
  -2  13  13     2698.04     2764.70     58.29 o 
  -1  13  13      763.73      822.15     35.84 o 
   0  13  13     3916.11     4139.99     61.12 o 
   1  13  13        8.03        3.93     20.85 o 
   2  13  13      926.82      924.56     37.96 o 
   3  13  13      261.25      275.72     29.18 o 
   4  13  13      959.17      874.23     74.93 o 
  -5  14  13        5.14       12.42     38.01 o 
  -4  14  13     1447.95     1546.38     63.00 o 
  -3  14  13     1125.25     1088.62     48.00 o 
  -2  14  13      738.92      774.80     39.22 o 
  -1  14  13       37.24       35.38     22.57 o 
   0  14  13      239.63      264.98     27.91 o 
   1  14  13      210.28      224.33     30.10 o 
   2  14  13     1791.84     1752.29     56.76 o 
   3  14  13      888.56      847.73     67.48 o 
  -3  15  13      198.59      164.53     39.16 o 
  -2  15  13      592.96      503.53     38.92 o 
  -1  15  13     2089.55     2173.17     56.37 o 
   0  15  13      228.76      234.18     31.61 o 
   1  15  13      991.68      992.55     54.29 o 
   2  15  13       68.90       27.48     43.23 o 
  -8   0  14      461.82      511.09     41.04 o 
  -6   0  14      139.32      126.91     24.84 o 
  -4   0  14     5539.35     5764.76    126.47 o 
  -2   0  14      189.02      208.19     24.32 o 
   0   0  14     8384.43     8463.03    134.66 o 
   2   0  14     2390.34     2503.45     43.90 o 
   4   0  14     5342.96     5369.90     76.44 o 
   6   0  14      545.24      514.25     42.88 o 
   8   0  14     1658.88     1414.24    138.55 o 
  -9   1  14       45.08       27.87     24.35 o 
  -8   1  14     2022.15     2043.71     44.75 o 
  -7   1  14      196.88      176.68     18.43 o 
  -6   1  14        6.56        9.94     16.06 o 
  -5   1  14       34.80       56.95     17.29 o 
  -4   1  14       27.78       43.62     16.89 o 
  -3   1  14     1752.62     1755.21     31.47 o 
  -2   1  14    16918.88    16742.72     91.55 o 
  -1   1  14      756.27      715.84     22.61 o 
   0   1  14      826.51      755.11     25.27 o 
   1   1  14        6.84       10.12     15.06 o 
   2   1  14       55.62       52.25     13.30 o 
   3   1  14       27.11       30.38     12.22 o 
   4   1  14     1726.16     1741.96     33.71 o 
   5   1  14        1.11        2.00     16.05 o 
   6   1  14     3984.20     4081.46     57.95 o 
   7   1  14      245.98      202.71     27.54 o 
   8   1  14       59.00       83.29     40.54 o 
  -9   2  14        2.94        9.15     22.25 o 
  -8   2  14      384.76      441.02     28.69 o 
  -7   2  14      104.45       94.88     19.72 o 
  -6   2  14     1856.51     1836.47     36.40 o 
  -5   2  14     3297.30     3321.83     48.37 o 
  -4   2  14     4504.43     4598.76     83.41 o 
  -3   2  14      443.91      421.03     22.66 o 
  -2   2  14     1215.90     1209.15     25.33 o 
  -1   2  14      599.71      580.20     20.52 o 
   0   2  14     2129.14     2047.75     37.51 o 
   1   2  14     6702.54     6585.38     51.91 o 
   2   2  14      997.06      972.10     23.70 o 
   3   2  14     1162.30     1150.09     26.14 o 
   4   2  14     1163.85     1106.13     28.42 o 
   5   2  14      313.45      285.38     20.18 o 
   6   2  14      470.53      496.68     27.65 o 
   7   2  14      454.75      489.91     33.68 o 
   8   2  14      910.28      907.53     58.15 o 
  -9   3  14      796.26      781.41     36.81 o 
  -8   3  14      319.79      323.48     27.59 o 
  -7   3  14     2377.70     2402.62     42.83 o 
  -6   3  14      128.07      133.30     18.43 o 
  -5   3  14      141.10      125.56     19.54 o 
  -4   3  14       60.70       66.13     18.81 o 
  -3   3  14     4335.71     4278.19     56.44 o 
  -2   3  14      325.27      307.71     19.90 o 
  -1   3  14     3485.26     3508.75     49.52 o 
   0   3  14      103.89       93.11     14.92 o 
   1   3  14        5.44       24.54     13.76 o 
   2   3  14      160.30      134.42     14.98 o 
   3   3  14     2376.44     2446.95     33.96 o 
   4   3  14     2103.81     2053.15     36.56 o 
   5   3  14     2972.64     2843.69     44.96 o 
   6   3  14     1292.63     1246.91     37.17 o 
   7   3  14     4028.19     4080.54     78.12 o 
   8   3  14      253.85      258.21     49.81 o 
  -9   4  14      201.27      173.36     32.15 o 
  -8   4  14       64.75       78.23     26.83 o 
  -7   4  14     1193.10     1145.80     38.59 o 
  -6   4  14      761.98      704.96     28.54 o 
  -5   4  14     6857.96     6702.30     74.37 o 
  -4   4  14      661.50      639.82     26.88 o 
  -3   4  14     1609.85     1592.41     35.15 o 
  -2   4  14       35.28       36.72     16.19 o 
  -1   4  14       88.66       82.59     16.05 o 
   0   4  14      235.94      259.24     15.63 o 
   1   4  14     6214.63     6353.69     69.55 o 
   2   4  14     2121.50     2017.82     31.71 o 
   3   4  14     1922.47     1910.55     32.07 o 
   4   4  14       33.44       28.21     14.80 o 
   5   4  14        0.80       -4.22     18.78 o 
   6   4  14       97.79       98.41     20.70 o 
   7   4  14      831.66      789.74     45.03 o 
  -9   5  14     1036.33      970.29     61.59 o 
  -8   5  14       98.64      101.17     26.49 o 
  -7   5  14     2932.88     2886.99     58.06 o 
  -6   5  14       99.65       92.50     22.00 o 
  -5   5  14        5.38        8.15     20.89 o 
  -4   5  14      159.73      163.69     21.40 o 
  -3   5  14     4246.63     4235.47     80.14 o 
  -2   5  14     3000.73     2990.55     50.54 o 
  -1   5  14     6346.41     6443.25     95.03 o 
   0   5  14      611.89      589.42     22.69 o 
   1   5  14     2806.47     2869.99     45.66 o 
   2   5  14      969.15      885.36     27.79 o 
   3   5  14     1138.64     1142.14     28.31 o 
   4   5  14       69.93       82.26     18.51 o 
   5   5  14     2326.95     2325.81     49.67 o 
   6   5  14      861.26      843.56     36.38 o 
   7   5  14     1465.47     1486.48     45.95 o 
  -9   6  14      266.96      268.40     44.34 o 
  -8   6  14      599.32      634.21     35.81 o 
  -7   6  14      275.27      285.20     26.92 o 
  -6   6  14        2.23        3.49     21.77 o 
  -5   6  14     2702.65     2711.21     50.14 o 
  -4   6  14     6374.64     6486.88     93.01 o 
  -3   6  14       56.24       71.21     19.60 o 
  -2   6  14       72.96       65.45     18.50 o 
  -1   6  14      388.49      440.01     22.25 o 
   0   6  14     2526.19     2485.11     44.54 o 
   1   6  14     2575.08     2587.06     37.44 o 
   2   6  14      515.58      555.25     25.73 o 
   3   6  14     2808.34     2878.32     45.04 o 
   4   6  14     1786.90     1829.10     51.36 o 
   5   6  14        0.08        9.44     19.04 o 
   6   6  14        3.99        9.38     22.06 o 
   7   6  14      367.90      334.54     31.85 o 
  -8   7  14      785.77      801.44     42.70 o 
  -7   7  14      284.93      312.50     28.87 o 
  -6   7  14      110.38      131.23     22.85 o 
  -5   7  14        4.97       16.25     19.07 o 
  -4   7  14      133.85      133.62     20.27 o 
  -3   7  14      465.04      395.53     24.28 o 
  -2   7  14    12033.69    12571.57    132.74 o 
  -1   7  14     1262.53     1221.72     30.51 o 
   0   7  14      986.12      977.00     25.81 o 
   1   7  14      748.19      705.04     25.63 o 
   2   7  14      114.09      116.56     17.66 o 
   3   7  14      364.33      353.33     23.24 o 
   4   7  14      628.14      579.21     25.83 o 
   5   7  14     1478.77     1557.73     42.66 o 
   6   7  14      862.33      943.82     36.95 o 
   7   7  14       26.79       25.41     38.34 o 
  -8   8  14      526.77      547.15     42.75 o 
  -7   8  14      584.84      632.69     36.34 o 
  -6   8  14     1193.61     1216.11     39.57 o 
  -5   8  14      332.61      316.01     24.06 o 
  -4   8  14     3801.12     3936.27     55.42 o 
  -3   8  14      337.00      322.13     22.80 o 
  -2   8  14       42.25       25.36     18.87 o 
  -1   8  14      279.55      227.31     20.75 o 
   0   8  14     1501.01     1420.74     36.86 o 
   1   8  14        9.87        6.61     16.30 o 
   2   8  14     6102.35     6180.00     59.08 o 
   3   8  14       61.76       70.01     16.35 o 
   4   8  14     1748.18     1747.80     42.12 o 
   5   8  14       46.34       58.07     21.91 o 
   6   8  14      484.69      488.65     30.77 o 
  -8   9  14     2485.51     2481.48    136.57 o 
  -7   9  14      480.95      426.30     38.01 o 
  -6   9  14     1065.67     1041.57     42.53 o 
  -5   9  14       74.33       74.93     21.91 o 
  -4   9  14      144.97      141.51     21.19 o 
  -3   9  14      191.63      169.28     21.31 o 
  -2   9  14     3172.42     3170.97     56.89 o 
  -1   9  14      897.48      825.51     33.85 o 
   0   9  14     1493.84     1505.58     37.74 o 
   1   9  14      260.30      224.97     19.12 o 
   2   9  14      349.05      381.04     21.71 o 
   3   9  14       36.77       30.23     17.25 o 
   4   9  14     3839.77     3931.13     59.16 o 
   5   9  14      125.90      120.68     24.32 o 
   6   9  14     2110.83     2179.56     74.20 o 
  -7  10  14      253.75      224.39     39.99 o 
  -6  10  14     2870.25     3127.43     70.30 o 
  -5  10  14     2960.67     3122.49     57.55 o 
  -4  10  14     1102.62      990.69     36.62 o 
  -3  10  14      532.75      546.89     27.26 o 
  -2  10  14       10.63        7.66     18.73 o 
  -1  10  14        6.93       18.46     19.47 o 
   0  10  14        7.31       10.40     16.73 o 
   1  10  14      611.33      617.83     25.46 o 
   2  10  14     6095.01     6243.35     65.72 o 
   3  10  14      676.54      678.16     33.66 o 
   4  10  14      125.14      128.24     24.83 o 
   5  10  14       33.06       24.81     27.59 o 
   6  10  14      420.15      413.31     42.54 o 
  -7  11  14     1803.63     2031.71     96.63 o 
  -6  11  14      374.24      351.08     35.31 o 
  -5  11  14       20.16       15.48     27.69 o 
  -4  11  14     1672.63     1750.57     45.81 o 
  -3  11  14      615.08      579.11     30.61 o 
  -2  11  14      738.17      683.24     31.25 o 
  -1  11  14     1128.43     1141.28     37.00 o 
   0  11  14     1758.60     1761.72     41.52 o 
   1  11  14      850.47      842.17     33.60 o 
   2  11  14       92.78       86.33     24.79 o 
   3  11  14      852.02      777.28     35.34 o 
   4  11  14      585.96      531.30     39.53 o 
   5  11  14     2397.61     2535.12     99.49 o 
  -6  12  14      493.78      511.80     50.66 o 
  -5  12  14     1809.37     1802.74     57.28 o 
  -4  12  14      242.29      240.49     31.85 o 
  -3  12  14      568.27      545.66     33.80 o 
  -2  12  14      133.71      139.57     24.78 o 
  -1  12  14        7.62      -11.74     21.65 o 
   0  12  14      145.90      135.12     24.91 o 
   1  12  14     2296.62     2406.30     49.20 o 
   2  12  14     2199.56     2134.81     56.37 o 
   3  12  14     2786.54     2941.29     59.26 o 
   4  12  14       69.67       34.27     40.44 o 
  -5  13  14      270.96      262.30     42.13 o 
  -4  13  14      149.85      162.63     30.00 o 
  -3  13  14     1610.05     1579.74     49.14 o 
  -2  13  14      327.06      348.28     34.62 o 
  -1  13  14     3905.41     4132.99     70.54 o 
   0  13  14       72.96       84.23     25.18 o 
   1  13  14     1555.58     1610.41     45.85 o 
   2  13  14      233.65      210.12     27.80 o 
   3  13  14      274.74      274.20     41.66 o 
  -4  14  14      533.34      466.54     74.09 o 
  -3  14  14      415.69      486.25     50.97 o 
  -2  14  14        2.62       -4.14     27.03 o 
  -1  14  14      362.22      316.26     33.63 o 
   0  14  14     1190.73     1106.94     45.44 o 
   1  14  14      937.70      877.25     47.87 o 
   2  14  14      236.50      220.73     49.16 o 
  -2  15  14      169.09      206.85     48.98 o 
  -1  15  14      755.20      687.21     57.16 o 
   0  15  14      881.82      873.83     57.13 o 
  -9   0  15      159.44      175.33     44.48 o 
  -7   0  15      581.32      620.86     43.02 o 
  -5   0  15     2789.24     2659.46     73.38 o 
  -3   0  15     1239.64     1283.82     40.81 o 
  -1   0  15    20457.86    20081.96    192.04 o 
   1   0  15     7123.84     7261.08     93.12 o 
   3   0  15     1888.30     1765.43     42.30 o 
   5   0  15       30.87       36.90     23.70 o 
   7   0  15     1784.91     1788.92     73.16 o 
  -9   1  15     3571.89     3660.53     77.07 o 
  -8   1  15       46.51       31.16     21.72 o 
  -7   1  15       58.96       50.72     21.55 o 
  -6   1  15      128.16      124.22     20.65 o 
  -5   1  15       39.73       31.93     19.81 o 
  -4   1  15      712.69      724.84     28.33 o 
  -3   1  15     2788.57     2860.87     46.09 o 
  -2   1  15      670.51      664.13     21.52 o 
  -1   1  15     8678.46     8902.59     98.39 o 
   0   1  15     1927.46     1938.67     34.01 o 
   1   1  15      610.63      563.70     24.68 o 
   2   1  15      102.47      117.95     14.20 o 
   3   1  15     1313.49     1267.10     26.57 o 
   4   1  15      285.97      267.09     19.31 o 
   5   1  15     2780.69     2902.24     44.60 o 
   6   1  15       24.63       24.60     21.55 o 
   7   1  15       25.72       40.40     25.95 o 
  -9   2  15       32.99       42.61     29.40 o 
  -8   2  15      120.22      102.20     25.79 o 
  -7   2  15     1893.69     1860.69     46.49 o 
  -6   2  15      627.79      606.41     30.64 o 
  -5   2  15     4049.28     4048.11     57.15 o 
  -4   2  15     1548.98     1530.59     35.33 o 
  -3   2  15     2431.78     2376.34     41.29 o 
  -2   2  15       90.24       63.21     16.02 o 
  -1   2  15     3324.19     3357.44     52.74 o 
   0   2  15     1916.46     1993.26     39.22 o 
   1   2  15      763.32      760.65     23.53 o 
   2   2  15     2154.33     2120.10     33.59 o 
   3   2  15      314.62      278.53     17.45 o 
   4   2  15      334.42      288.79     20.16 o 
   5   2  15      316.49      346.76     22.49 o 
   6   2  15        3.62       10.21     20.46 o 
   7   2  15     1728.47     1644.09     59.94 o 
  -9   3  15      496.05      501.81     37.77 o 
  -8   3  15      485.64      513.61     34.77 o 
  -7   3  15       54.45       51.93     21.22 o 
  -6   3  15     1024.72      970.82     34.08 o 
  -5   3  15     1338.19     1257.76     35.51 o 
  -4   3  15     2948.20     2785.31     57.40 o 
  -3   3  15       43.98       34.64     17.20 o 
  -2   3  15     4124.69     4234.95     52.28 o 
  -1   3  15      931.69      905.35     28.56 o 
   0   3  15     1482.85     1550.70     30.31 o 
   1   3  15       55.09       46.83     13.84 o 
   2   3  15     4803.97     4790.77     48.09 o 
   3   3  15     1006.50      955.49     25.16 o 
   4   3  15     3447.19     3425.88     46.02 o 
   5   3  15     1551.72     1501.15     36.65 o 
   6   3  15     1656.06     1700.10     46.31 o 
   7   3  15       42.91        3.12     36.99 o 
  -9   4  15      723.38      680.01     47.87 o 
  -8   4  15      531.97      537.58     37.68 o 
  -7   4  15        3.14       -4.80     23.24 o 
  -6   4  15     4076.47     4292.24     60.09 o 
  -5   4  15      256.97      236.45     23.69 o 
  -4   4  15     3698.01     3694.15     55.30 o 
  -3   4  15      286.04      291.30     23.26 o 
  -2   4  15       76.72       73.35     17.59 o 
  -1   4  15      213.81      199.28     18.94 o 
   0   4  15     2215.86     2229.01     39.88 o 
   1   4  15       21.07       21.24     16.76 o 
   2   4  15     5103.48     4984.02     64.07 o 
   3   4  15      136.22      147.58     18.11 o 
   4   4  15      580.04      546.76     26.62 o 
   5   4  15        8.54        5.38     22.62 o 
   6   4  15      322.98      290.05     30.71 o 
   7   4  15        5.18       -8.34     35.82 o 
  -9   5  15      514.23      550.42     77.18 o 
  -8   5  15     1688.58     1662.76     56.26 o 
  -7   5  15      255.76      210.68     27.30 o 
  -6   5  15       48.76       37.23     21.48 o 
  -5   5  15     1700.06     1656.00     42.40 o 
  -4   5  15     3672.17     3630.39     55.91 o 
  -3   5  15      951.54      925.96     31.93 o 
  -2   5  15     5534.81     5587.36     83.61 o 
  -1   5  15      864.06      858.26     28.40 o 
   0   5  15     1638.78     1580.61     33.48 o 
   1   5  15      355.81      368.45     21.87 o 
   2   5  15     1677.50     1741.65     36.30 o 
   3   5  15      129.87      113.07     19.38 o 
   4   5  15     2691.20     2709.01     46.85 o 
   5   5  15      526.38      522.98     29.00 o 
   6   5  15      862.18      829.07     37.70 o 
   7   5  15      458.90      448.49     50.64 o 
  -8   6  15      345.39      335.23     34.76 o 
  -7   6  15      571.38      564.16     33.93 o 
  -6   6  15     1256.97     1253.43     40.30 o 
  -5   6  15      253.97      276.03     24.40 o 
  -4   6  15      475.52      441.52     27.40 o 
  -3   6  15     1554.28     1501.22     39.07 o 
  -2   6  15     1470.13     1407.78     34.51 o 
  -1   6  15     2967.71     3045.55     44.32 o 
   0   6  15     2881.34     3031.89     41.43 o 
   1   6  15     2682.97     2755.12     42.16 o 
   2   6  15     6179.63     6225.23     67.58 o 
   3   6  15      262.87      263.34     21.19 o 
   4   6  15      316.28      300.92     25.21 o 
   5   6  15        0.61        5.60     22.70 o 
   6   6  15      440.39      445.38     30.08 o 
  -8   7  15      878.49      825.41     68.04 o 
  -7   7  15        3.84        8.90     23.93 o 
  -6   7  15      221.32      178.30     23.78 o 
  -5   7  15        1.55        5.23     20.35 o 
  -4   7  15     1429.16     1369.20     37.39 o 
  -3   7  15     5102.15     5196.06     62.12 o 
  -2   7  15      329.24      313.39     22.85 o 
  -1   7  15     3206.65     3305.39     56.07 o 
   0   7  15      173.32      182.61     19.44 o 
   1   7  15       17.11       26.08     16.90 o 
   2   7  15       21.69       38.41     17.81 o 
   3   7  15      679.79      670.49     26.16 o 
   4   7  15     1974.14     1968.85     40.93 o 
   5   7  15     1251.65     1161.00     39.49 o 
   6   7  15      294.30      315.89     28.06 o 
  -8   8  15      630.04      542.84     75.92 o 
  -7   8  15     1671.62     1791.79     51.98 o 
  -6   8  15      212.67      216.34     24.96 o 
  -5   8  15     2097.34     2141.08     46.43 o 
  -4   8  15      384.76      389.42     25.97 o 
  -3   8  15     1043.96     1013.02     33.40 o 
  -2   8  15      255.06      224.87     25.06 o 
  -1   8  15     2047.01     2104.80     42.10 o 
   0   8  15       27.98       20.49     18.67 o 
   1   8  15     5144.35     5196.29     65.59 o 
   2   8  15       44.36       47.23     17.67 o 
   3   8  15     1845.34     1915.67     41.42 o 
   4   8  15       30.46       15.95     22.97 o 
   5   8  15       75.45       58.08     23.71 o 
   6   8  15      990.72     1026.61     61.47 o 
  -7   9  15      564.83      583.97     45.35 o 
  -6   9  15      219.71      204.15     27.51 o 
  -5   9  15      417.07      373.30     27.88 o 
  -4   9  15      319.77      308.45     27.38 o 
  -3   9  15     3366.04     3456.06     58.54 o 
  -2   9  15      558.53      555.30     31.95 o 
  -1   9  15      742.19      691.15     33.70 o 
   0   9  15      118.09      123.66     21.52 o 
   1   9  15       48.54       46.07     16.96 o 
   2   9  15      332.12      344.67     22.32 o 
   3   9  15     2931.79     3066.71     58.77 o 
   4   9  15       15.63       19.94     23.20 o 
   5   9  15     2486.78     2462.99     53.76 o 
  -7  10  15     1329.53     1434.59    149.86 o 
  -6  10  15     1622.42     1739.67     58.25 o 
  -5  10  15     3370.21     3447.74     62.62 o 
  -4  10  15      475.14      510.72     31.27 o 
  -3  10  15      160.20      151.17     24.04 o 
  -2  10  15       42.22       67.09     21.13 o 
  -1  10  15      103.31       73.85     20.20 o 
   0  10  15      449.38      411.32     24.02 o 
   1  10  15     1601.37     1670.37     37.19 o 
   2  10  15     1031.14     1013.03     36.68 o 
   3  10  15     1313.92     1281.14     43.24 o 
   4  10  15      112.21      103.57     30.04 o 
   5  10  15      506.17      525.72     60.95 o 
  -6  11  15       19.84       21.79     40.97 o 
  -5  11  15     1092.01     1006.58     47.14 o 
  -4  11  15     2308.41     2413.17     53.98 o 
  -3  11  15     1363.87     1309.13     42.35 o 
  -2  11  15     1293.93     1290.06     40.80 o 
  -1  11  15      178.71      201.28     24.48 o 
   0  11  15      892.49      910.07     34.14 o 
   1  11  15      272.92      292.32     26.01 o 
   2  11  15      503.20      516.96     32.65 o 
   3  11  15     1211.84     1196.69     43.27 o 
   4  11  15     3473.40     3442.64    110.94 o 
  -5  12  15      102.94       88.41     40.26 o 
  -4  12  15      688.98      679.11     42.46 o 
  -3  12  15     1961.92     1872.88     53.37 o 
  -2  12  15      546.57      559.24     35.36 o 
  -1  12  15      130.33      123.89     25.96 o 
   0  12  15     2068.54     2071.42     50.33 o 
   1  12  15      433.92      467.35     29.75 o 
   2  12  15     3201.88     3387.85     63.34 o 
   3  12  15      203.97      211.20     36.34 o 
  -4  13  15     1579.45     1749.81     75.81 o 
  -3  13  15      255.98      271.41     35.91 o 
  -2  13  15     1735.66     1864.62     57.21 o 
  -1  13  15       77.81      110.64     28.65 o 
   0  13  15      423.18      407.31     30.89 o 
   1  13  15      172.30      182.59     28.18 o 
   2  13  15       18.61       -6.45     32.60 o 
  -2  14  15      501.10      442.66     48.80 o 
  -1  14  15      247.31      212.59     49.13 o 
   0  14  15     1188.67     1203.11     78.65 o 
   1  14  15      803.09      716.16     67.37 o 
  -8   0  16     3865.21     3849.22    146.17 o 
  -6   0  16      215.72      209.96     36.80 o 
  -4   0  16     1146.79     1106.60     56.14 o 
  -2   0  16      220.96      206.84     27.62 o 
   0   0  16    15974.82    16231.70    168.32 o 
   2   0  16     3083.35     3112.12     52.76 o 
   4   0  16       29.20       21.75     24.52 o 
   6   0  16     1322.22     1344.03     64.23 o 
  -9   1  16      102.64      111.97     56.62 o 
  -8   1  16      279.14      350.15     28.79 o 
  -7   1  16       52.20       48.15     21.95 o 
  -6   1  16      898.11      848.65     34.71 o 
  -5   1  16      176.11      144.25     25.28 o 
  -4   1  16     1192.49     1141.30     38.19 o 
  -3   1  16      955.87      880.08     32.50 o 
  -2   1  16     3842.80     3793.61     56.44 o 
  -1   1  16     1785.67     1779.81     42.98 o 
   0   1  16      198.06      208.34     19.98 o 
   1   1  16      125.23      125.92     19.92 o 
   2   1  16     1775.44     1820.65     29.91 o 
   3   1  16      527.50      528.14     21.39 o 
   4   1  16     2342.33     2387.01     41.41 o 
   5   1  16        2.97        6.92     17.41 o 
   6   1  16      899.21      736.87     33.06 o 
   7   1  16       49.59       35.27     33.91 o 
  -9   2  16      430.17      398.85     68.43 o 
  -8   2  16     2426.52     2394.48     56.51 o 
  -7   2  16      691.30      671.45     34.67 o 
  -6   2  16      516.65      517.68     31.12 o 
  -5   2  16      639.30      587.23     30.84 o 
  -4   2  16     1722.26     1656.95     42.55 o 
  -3   2  16      291.31      283.78     21.64 o 
  -2   2  16       69.88       65.16     16.48 o 
  -1   2  16     1179.39     1185.07     32.20 o 
   0   2  16     4184.96     4296.20     67.93 o 
   1   2  16     6670.72     6852.59     95.00 o 
   2   2  16      361.98      322.57     18.58 o 
   3   2  16       60.06       47.97     15.65 o 
   4   2  16      914.82      908.39     29.50 o 
   5   2  16      327.19      336.63     24.90 o 
   6   2  16     1811.48     1744.80     51.62 o 
   7   2  16      281.51      167.67     54.63 o 
  -8   3  16      286.09      290.34     30.04 o 
  -7   3  16      164.13      157.70     26.61 o 
  -6   3  16       31.67       42.89     22.97 o 
  -5   3  16     2530.91     2556.57     52.37 o 
  -4   3  16     1119.86     1158.80     36.30 o 
  -3   3  16     2842.95     2824.93     46.41 o 
  -2   3  16      884.71      842.75     28.83 o 
  -1   3  16     2450.98     2457.57     42.46 o 
   0   3  16      121.20      114.62     18.15 o 
   1   3  16      648.03      665.39     25.21 o 
   2   3  16      372.13      338.85     21.15 o 
   3   3  16     5496.47     5934.65     60.56 o 
   4   3  16      883.45      857.14     29.51 o 
   5   3  16      405.53      408.94     28.99 o 
   6   3  16      367.09      372.74     30.81 o 
  -8   4  16      131.12      177.31     28.49 o 
  -7   4  16     2566.27     2560.22     56.46 o 
  -6   4  16        0.13        1.74     23.57 o 
  -5   4  16     2895.33     2888.87     50.79 o 
  -4   4  16      685.19      658.58     29.62 o 
  -3   4  16       21.70       18.29     19.94 o 
  -2   4  16      508.05      464.31     24.17 o 
  -1   4  16      390.80      395.87     22.12 o 
   0   4  16       79.24       64.93     17.69 o 
   1   4  16     5437.17     5638.03     62.03 o 
   2   4  16      568.16      535.43     25.10 o 
   3   4  16        0.62       12.07     18.65 o 
   4   4  16       14.20        8.70     20.22 o 
   5   4  16     1491.98     1467.61     42.68 o 
   6   4  16        8.34       -6.02     24.75 o 
  -8   5  16       43.44       27.10     31.78 o 
  -7   5  16      226.13      191.67     29.07 o 
  -6   5  16      320.17      302.86     30.47 o 
  -5   5  16     2438.68     2548.08     51.08 o 
  -4   5  16      219.89      232.87     24.21 o 
  -3   5  16     4170.59     4140.66     59.96 o 
  -2   5  16     1354.29     1358.17     33.56 o 
  -1   5  16      593.38      592.82     26.27 o 
   0   5  16        1.77        1.99     17.97 o 
   1   5  16      532.82      519.88     25.06 o 
   2   5  16      864.37      825.37     30.56 o 
   3   5  16     4939.84     5012.90     64.12 o 
   4   5  16      112.53       83.76     20.34 o 
   5   5  16      710.44      640.77     31.70 o 
   6   5  16      112.00       97.39     29.42 o 
  -8   6  16     1857.92     1938.99     79.18 o 
  -7   6  16      954.99     1004.31     43.85 o 
  -6   6  16       86.81       60.67     23.37 o 
  -5   6  16      474.63      436.89     28.46 o 
  -4   6  16      757.39      781.41     33.79 o 
  -3   6  16      982.11      969.42     32.88 o 
  -2   6  16      967.29      929.39     31.60 o 
  -1   6  16     1977.09     1969.42     38.72 o 
   0   6  16     3300.46     3469.43     61.75 o 
   1   6  16     3494.12     3444.80     48.39 o 
   2   6  16       57.21       58.54     21.11 o 
   3   6  16      509.46      482.87     27.59 o 
   4   6  16        2.31        3.45     20.93 o 
   5   6  16      326.19      296.80     27.57 o 
   6   6  16      301.90      320.74     40.66 o 
  -7   7  16      174.81      191.83     28.89 o 
  -6   7  16      196.16      190.13     25.68 o 
  -5   7  16      248.18      279.19     25.59 o 
  -4   7  16      524.79      555.73     28.63 o 
  -3   7  16      878.33      892.94     32.85 o 
  -2   7  16     3636.55     3764.00     58.25 o 
  -1   7  16       11.21       15.60     19.38 o 
   0   7  16      202.24      180.81     22.10 o 
   1   7  16      238.21      237.20     20.40 o 
   2   7  16     1530.12     1602.81     36.32 o 
   3   7  16      433.44      418.10     24.26 o 
   4   7  16     1245.51     1238.17     40.40 o 
   5   7  16     1019.84     1017.85     38.95 o 
  -7   8  16      418.60      424.17     38.71 o 
  -6   8  16     1613.24     1630.12     45.47 o 
  -5   8  16       85.48       79.59     21.50 o 
  -4   8  16      257.99      266.23     25.14 o 
  -3   8  16        3.00      -10.29     21.80 o 
  -2   8  16     2612.03     2436.96     54.44 o 
  -1   8  16       69.54       69.24     22.42 o 
   0   8  16     3795.07     3869.86     56.72 o 
   1   8  16     1114.72     1112.42     32.33 o 
   2   8  16     1368.62     1340.91     34.94 o 
   3   8  16        0.44       11.13     20.27 o 
   4   8  16       61.68       75.78     21.75 o 
   5   8  16      374.33      378.49     38.44 o 
  -7   9  16      136.01      116.02     45.43 o 
  -6   9  16       69.80       53.99     25.92 o 
  -5   9  16       27.91       30.30     24.67 o 
  -4   9  16     4634.85     4782.91     70.76 o 
  -3   9  16       43.00       42.37     22.40 o 
  -2   9  16     1471.88     1457.09     45.52 o 
  -1   9  16      123.28      134.58     23.73 o 
   0   9  16        6.65       10.58     20.65 o 
   1   9  16       29.07       30.08     18.36 o 
   2   9  16     1289.91     1297.44     35.05 o 
   3   9  16      802.53      755.56     34.19 o 
   4   9  16     3226.85     3247.20     59.86 o 
   5   9  16      213.54      187.66     82.50 o 
  -6  10  16     2479.24     2562.80    151.63 o 
  -5  10  16      853.67      934.39     40.36 o 
  -4  10  16       83.97       75.84     24.41 o 
  -3  10  16       40.29       31.27     22.95 o 
  -2  10  16      747.50      730.74     34.28 o 
  -1  10  16       24.20        3.79     21.48 o 
   0  10  16      631.71      635.40     30.30 o 
   1  10  16     1130.28     1149.42     35.86 o 
   2  10  16      695.08      685.41     35.57 o 
   3  10  16      117.79      154.03     28.80 o 
   4  10  16      309.68      298.01     65.93 o 
  -5  11  16     1396.85     1405.04     70.06 o 
  -4  11  16     3142.16     3303.13     63.10 o 
  -3  11  16     1374.66     1423.51     44.28 o 
  -2  11  16        1.76      -10.20     22.70 o 
  -1  11  16      441.39      465.65     30.75 o 
   0  11  16       13.29       21.06     22.47 o 
   1  11  16       74.99       52.77     21.64 o 
   2  11  16      224.26      183.84     28.43 o 
   3  11  16     3040.66     3084.21     90.05 o 
  -4  12  16      170.02      148.37     49.03 o 
  -3  12  16      421.68      400.78     34.22 o 
  -2  12  16      726.34      700.91     38.35 o 
  -1  12  16     1780.68     1766.96     52.36 o 
   0  12  16       85.95       99.62     24.58 o 
   1  12  16     1344.81     1344.94     48.19 o 
   2  12  16      502.31      494.56     46.40 o 
  -3  13  16     1293.61     1188.34     79.13 o 
  -2  13  16      520.52      495.75     52.06 o 
  -1  13  16       89.85       99.82     35.57 o 
   0  13  16       11.90       19.62     30.14 o 
   1  13  16      174.88      159.18     43.15 o 
  -7   0  17     2286.90     2245.65     71.10 o 
  -5   0  17      295.08      268.92     38.15 o 
  -3   0  17      374.19      386.61     40.51 o 
  -1   0  17     6333.22     6393.25    110.03 o 
   1   0  17     3805.36     3929.95     85.64 o 
   3   0  17      132.65       84.14     25.91 o 
   5   0  17     1937.06     1986.14     58.74 o 
  -8   1  17       55.27       64.29     30.88 o 
  -7   1  17      592.58      614.34     34.99 o 
  -6   1  17       50.65       59.22     23.95 o 
  -5   1  17     2390.88     2415.24     55.82 o 
  -4   1  17      325.56      305.31     25.78 o 
  -3   1  17     3341.20     3281.56     65.07 o 
  -2   1  17        9.34        2.38     18.13 o 
  -1   1  17     1228.37     1232.86     32.47 o 
   0   1  17      101.36       83.72     19.37 o 
   1   1  17     4860.96     5088.45     86.22 o 
   2   1  17     2430.63     2473.43     35.72 o 
   3   1  17     2073.95     2182.96     37.59 o 
   4   1  17       62.93       83.64     19.73 o 
   5   1  17      545.72      464.69     29.35 o 
   6   1  17      118.24      101.90     32.75 o 
  -8   2  17      587.13      605.44     43.99 o 
  -7   2  17     2659.11     2890.06     56.80 o 
  -6   2  17     1405.22     1283.20     40.53 o 
  -5   2  17        6.60        2.88     22.70 o 
  -4   2  17     1073.60     1050.58     37.79 o 
  -3   2  17      261.94      233.21     25.13 o 
  -2   2  17     1100.92     1006.88     30.60 o 
  -1   2  17     1024.83      951.76     31.23 o 
   0   2  17     2642.56     2675.74     47.08 o 
   1   2  17      650.21      623.90     25.81 o 
   2   2  17     1877.16     1792.92     36.13 o 
   3   2  17      374.72      383.62     23.77 o 
   4   2  17     1361.82     1374.73     37.11 o 
   5   2  17     2224.82     2237.29     53.18 o 
   6   2  17      121.83      131.31     33.99 o 
  -8   3  17        3.37      -13.65     38.72 o 
  -7   3  17        0.63       17.64     25.80 o 
  -6   3  17     1060.40     1029.37     41.04 o 
  -5   3  17      579.99      569.49     33.35 o 
  -4   3  17     3267.16     3232.76     61.47 o 
  -3   3  17     1180.72     1142.26     36.03 o 
  -2   3  17      435.31      416.83     22.94 o 
  -1   3  17       97.53       76.71     18.25 o 
   0   3  17       41.26       48.18     18.19 o 
   1   3  17     1314.11     1215.93     31.09 o 
   2   3  17     9366.08     9373.44    127.11 o 
   3   3  17        5.34       14.53     19.73 o 
   4   3  17      702.38      658.51     31.64 o 
   5   3  17      156.67      126.39     23.67 o 
   6   3  17      171.13      170.48     40.84 o 
  -8   4  17     1621.02     1657.22     75.55 o 
  -7   4  17       31.05       16.40     27.15 o 
  -6   4  17     3043.60     3144.18     61.70 o 
  -5   4  17       31.12       37.82     24.95 o 
  -4   4  17       23.84       37.01     22.88 o 
  -3   4  17      805.42      771.54     32.48 o 
  -2   4  17     1019.96      958.40     32.19 o 
  -1   4  17       89.93       86.55     17.68 o 
   0   4  17     3260.67     3287.08     51.08 o 
   1   4  17      372.79      328.23     22.36 o 
   2   4  17      536.69      489.96     24.87 o 
   3   4  17      623.92      574.64     28.85 o 
   4   4  17     3888.30     4020.66     63.39 o 
   5   4  17        0.22      -11.13     23.97 o 
   6   4  17     1774.45     1852.36     70.21 o 
  -7   5  17      665.74      702.42     41.13 o 
  -6   5  17     1312.45     1226.79     46.44 o 
  -5   5  17      256.55      219.02     27.84 o 
  -4   5  17     3915.45     3996.75     62.58 o 
  -3   5  17      307.66      315.31     26.09 o 
  -2   5  17      232.13      239.16     21.38 o 
  -1   5  17     1108.64     1109.20     34.49 o 
   0   5  17        6.33       10.90     18.91 o 
   1   5  17       95.90       98.29     21.43 o 
   2   5  17     4910.91     5063.34     59.48 o 
   3   5  17      913.24      788.80     35.22 o 
   4   5  17     1118.68     1167.13     40.07 o 
   5   5  17      195.39      184.72     28.46 o 
  -7   6  17     1073.46     1015.27     65.41 o 
  -6   6  17     1109.86     1112.42     44.50 o 
  -5   6  17       80.61       94.66     23.16 o 
  -4   6  17        4.01      -11.68     21.14 o 
  -3   6  17      118.17       80.29     20.72 o 
  -2   6  17     4170.46     4189.17     60.01 o 
  -1   6  17     4119.68     4211.54     69.49 o 
   0   6  17     2410.96     2591.62     48.92 o 
   1   6  17      831.71      848.76     30.61 o 
   2   6  17      555.63      541.67     26.90 o 
   3   6  17      266.63      265.40     26.27 o 
   4   6  17       36.37       39.61     22.41 o 
   5   6  17      270.42      234.68     35.59 o 
  -7   7  17      486.20      475.99     50.85 o 
  -6   7  17      243.33      220.56     30.62 o 
  -5   7  17      412.22      451.05     28.19 o 
  -4   7  17      694.66      665.32     31.49 o 
  -3   7  17     1012.28     1061.58     35.80 o 
  -2   7  17      302.42      315.76     29.85 o 
  -1   7  17      679.36      656.55     31.25 o 
   0   7  17      249.34      261.71     25.13 o 
   1   7  17     1927.72     2005.01     38.99 o 
   2   7  17       82.44       77.86     18.07 o 
   3   7  17     2379.96     2369.99     53.26 o 
   4   7  17      464.30      504.85     35.12 o 
   5   7  17      826.92      824.02     58.62 o 
  -6   8  17       54.28       37.47     27.96 o 
  -5   8  17      257.90      253.38     28.33 o 
  -4   8  17      275.45      268.50     27.64 o 
  -3   8  17      514.08      526.18     31.75 o 
  -2   8  17      195.64      226.84     27.54 o 
  -1   8  17     6179.39     6299.02    134.05 o 
   0   8  17      386.37      368.55     29.39 o 
   1   8  17      831.98      770.97     29.40 o 
   2   8  17      371.56      382.32     25.98 o 
   3   8  17       36.35       51.47     22.38 o 
   4   8  17        9.13        5.24     25.79 o 
  -6   9  17       10.92      -10.06     43.18 o 
  -5   9  17     1810.26     1818.65     50.67 o 
  -4   9  17      181.61      167.11     27.32 o 
  -3   9  17     1315.16     1425.59     45.00 o 
  -2   9  17      120.82      123.63     26.00 o 
  -1   9  17       77.36       81.61     26.23 o 
   0   9  17      277.26      276.43     24.73 o 
   1   9  17     1122.33     1119.44     36.37 o 
   2   9  17      979.13     1015.46     35.99 o 
   3   9  17     2216.45     2186.07     57.64 o 
  -5  10  17     1019.03      993.51     62.64 o 
  -4  10  17       13.99       13.09     25.05 o 
  -3  10  17      819.95      827.34     37.94 o 
  -2  10  17        5.85        2.72     23.88 o 
  -1  10  17     1856.32     1907.27     48.85 o 
   0  10  17      684.80      644.03     30.81 o 
   1  10  17       41.92       43.94     22.76 o 
   2  10  17      413.98      396.00     31.78 o 
   3  10  17       11.43       -5.21     41.54 o 
  -4  11  17     3484.46     3468.32     99.91 o 
  -3  11  17      219.42      199.46     29.68 o 
  -2  11  17      196.02      197.55     29.62 o 
  -1  11  17      101.02      114.49     24.83 o 
   0  11  17       13.23        3.55     23.75 o 
   1  11  17       80.47       62.37     26.24 o 
   2  11  17     1182.20     1169.27     55.54 o 
  -3  12  17     1119.57     1169.17     76.52 o 
  -2  12  17     1424.16     1545.52     85.73 o 
  -1  12  17      109.19       84.33     36.85 o 
   0  12  17     1628.75     1689.37     56.17 o 
  -6   0  18       38.45       26.08     37.00 o 
  -4   0  18     1064.49     1102.96     57.63 o 
  -2   0  18     4032.20     4132.44     77.08 o 
   0   0  18     8293.20     8469.33    126.10 o 
   2   0  18      128.79      130.47     27.29 o 
   4   0  18     1012.86      961.66     47.24 o 
  -7   1  18       27.51       35.94     25.77 o 
  -6   1  18     2219.23     2245.84     54.74 o 
  -5   1  18      346.13      351.84     30.41 o 
  -4   1  18      808.17      811.93     34.80 o 
  -3   1  18      223.56      190.02     25.31 o 
  -2   1  18      190.24      188.81     21.68 o 
  -1   1  18       90.56       88.56     21.36 o 
   0   1  18      703.58      667.12     33.99 o 
   1   1  18      277.29      295.42     24.62 o 
   2   1  18     4200.56     4289.02     49.81 o 
   3   1  18     1260.72     1285.92     34.57 o 
   4   1  18      692.16      688.48     30.02 o 
   5   1  18       33.06       37.89     26.59 o 
  -7   2  18     1309.55     1296.64     51.63 o 
  -6   2  18       24.55       42.11     24.64 o 
  -5   2  18       36.32       21.89     25.10 o 
  -4   2  18      101.69       68.85     26.00 o 
  -3   2  18      267.20      269.22     28.20 o 
  -2   2  18      249.71      271.94     24.02 o 
  -1   2  18      525.50      504.58     27.65 o 
   0   2  18     1670.60     1733.03     38.84 o 
   1   2  18     2030.29     2075.21     43.42 o 
   2   2  18      507.71      514.85     25.55 o 
   3   2  18      439.45      456.78     26.14 o 
   4   2  18     1318.62     1367.61     40.39 o 
   5   2  18     1192.31     1136.12     48.13 o 
  -7   3  18      534.63      547.64     49.74 o 
  -6   3  18      358.34      390.43     32.59 o 
  -5   3  18     4370.15     4706.55     72.52 o 
  -4   3  18     2097.94     2044.28     52.80 o 
  -3   3  18      240.17      229.88     26.43 o 
  -2   3  18        2.99      -11.21     19.18 o 
  -1   3  18       18.00       23.79     18.01 o 
   0   3  18      145.69      146.37     18.93 o 
   1   3  18     1033.76     1001.43     32.60 o 
   2   3  18     1212.72     1121.69     33.29 o 
   3   3  18     3238.45     3343.91     53.07 o 
   4   3  18        6.38       -7.05     22.98 o 
   5   3  18      213.80      217.14     33.20 o 
  -7   4  18     2230.14     2363.54     87.26 o 
  -6   4  18       85.82       92.28     28.57 o 
  -5   4  18        0.91       11.56     26.66 o 
  -4   4  18        2.19       -0.43     25.40 o 
  -3   4  18     2185.44     2205.16     59.80 o 
  -2   4  18       46.59       58.04     19.10 o 
  -1   4  18     1377.89     1356.27     37.12 o 
   0   4  18       81.20       74.51     19.64 o 
   1   4  18     1169.65     1196.56     31.92 o 
   2   4  18        0.26        9.44     19.94 o 
   3   4  18     1800.77     1818.39     44.29 o 
   4   4  18      133.21      164.86     26.20 o 
   5   4  18     3820.56     3866.37     83.77 o 
  -7   5  18      221.97      261.36     47.35 o 
  -6   5  18     1401.05     1426.82     50.32 o 
  -5   5  18     2977.69     3060.52     64.73 o 
  -4   5  18      389.32      363.78     31.48 o 
  -3   5  18      296.81      287.77     29.42 o 
  -2   5  18      846.98      857.88     31.12 o 
  -1   5  18      155.77      164.69     22.78 o 
   0   5  18       15.02       16.86     21.77 o 
   1   5  18     1997.35     2058.45     40.38 o 
   2   5  18       57.64       65.38     20.23 o 
   3   5  18     2578.89     2574.59     51.13 o 
   4   5  18      312.28      265.62     28.97 o 
  -6   6  18       29.33       45.07     34.94 o 
  -5   6  18      135.83      127.08     28.12 o 
  -4   6  18      205.25      203.35     26.52 o 
  -3   6  18     1658.76     1682.46     43.19 o 
  -2   6  18      562.91      601.33     32.24 o 
  -1   6  18     3693.81     3796.37     59.74 o 
   0   6  18     1747.37     1791.13     44.01 o 
   1   6  18      475.38      475.63     25.81 o 
   2   6  18        0.44        1.47     20.41 o 
   3   6  18      180.03      190.89     29.08 o 
   4   6  18      461.61      425.80     38.07 o 
  -6   7  18     2102.67     2135.43     93.08 o 
  -5   7  18      931.74      893.44     39.22 o 
  -4   7  18      396.07      391.06     30.22 o 
  -3   7  18      753.22      694.88     34.39 o 
  -2   7  18      378.32      378.74     31.67 o 
  -1   7  18     1003.00     1004.43     41.14 o 
   0   7  18     1864.79     1853.04     45.63 o 
   1   7  18      733.17      712.42     30.70 o 
   2   7  18     2471.20     2517.04     43.70 o 
   3   7  18      237.01      225.47     25.51 o 
   4   7  18     1382.40     1317.24     61.98 o 
  -5   8  18        2.51        5.04     34.06 o 
  -4   8  18      323.53      319.06     29.52 o 
  -3   8  18      320.15      368.94     30.27 o 
  -2   8  18     2296.74     2427.09     58.11 o 
  -1   8  18     1017.70      961.22     40.71 o 
   0   8  18     1430.78     1405.23     45.67 o 
   1   8  18      858.87      837.80     34.18 o 
   2   8  18      168.24      151.62     23.63 o 
   3   8  18       34.84       25.01     37.45 o 
  -5   9  18      231.88      270.94     38.27 o 
  -4   9  18     1974.64     1993.41     65.97 o 
  -3   9  18      155.52      144.08     27.22 o 
  -2   9  18      572.57      578.49     36.72 o 
  -1   9  18      334.03      321.33     31.22 o 
   0   9  18     1043.46     1043.42     38.23 o 
   1   9  18      255.51      249.58     24.75 o 
   2   9  18     1498.53     1431.92     62.82 o 
  -4  10  18      171.30      148.85     37.31 o 
  -3  10  18      932.21      908.55     50.51 o 
  -2  10  18     3026.76     3272.94     72.60 o 
  -1  10  18       13.50       29.59     25.32 o 
   0  10  18       53.98       54.90     23.63 o 
   1  10  18      717.22      742.68     45.42 o 
   2  10  18      247.86      191.99     41.11 o 
  -2  11  18        5.94       22.96     37.53 o 
  -1  11  18        5.29       -5.34     32.10 o 
   0  11  18      490.92      531.92     44.61 o 
  -7   0  19     1505.39     1371.63    144.08 o 
  -5   0  19     2780.72     2841.25    107.52 o 
  -3   0  19      727.64      742.98     48.79 o 
  -1   0  19     1437.59     1445.56     56.55 o 
   1   0  19      389.55      381.58     38.38 o 
   3   0  19      607.34      607.82     41.54 o 
  -7   1  19     2331.61     2289.54    114.53 o 
  -6   1  19      301.98      327.20     30.93 o 
  -5   1  19     2118.80     2096.19     53.84 o 
  -4   1  19      158.69      137.85     26.56 o 
  -3   1  19       20.13       26.87     24.06 o 
  -2   1  19      175.48      193.22     22.50 o 
  -1   1  19     1583.31     1517.40     41.19 o 
   0   1  19       98.11      139.73     25.08 o 
   1   1  19     3990.28     4199.80     65.38 o 
   2   1  19     1282.88     1248.70     38.32 o 
   3   1  19      645.38      679.15     30.53 o 
   4   1  19       50.81       65.08     28.22 o 
  -6   2  19      237.65      267.64     35.38 o 
  -5   2  19      531.31      492.19     37.13 o 
  -4   2  19     2779.39     2890.87     63.51 o 
  -3   2  19      255.66      265.29     29.91 o 
  -2   2  19     1009.17      991.41     35.68 o 
  -1   2  19      934.50      906.12     34.44 o 
   0   2  19      372.68      332.39     25.92 o 
   1   2  19       38.70       42.73     19.58 o 
   2   2  19        3.80        4.71     19.43 o 
   3   2  19     1123.18     1137.53     36.58 o 
   4   2  19     2497.67     2748.84     63.13 o 
  -6   3  19     3458.42     3488.07     92.05 o 
  -5   3  19      895.59      880.23     41.05 o 
  -4   3  19     1762.19     1842.88     54.18 o 
  -3   3  19       72.70       55.74     24.45 o 
  -2   3  19      333.24      291.80     24.74 o 
  -1   3  19       49.33       51.66     20.18 o 
   0   3  19      108.39      145.13     20.85 o 
   1   3  19      287.46      306.01     24.30 o 
   2   3  19     2916.09     2970.51     54.02 o 
   3   3  19        8.00       -4.83     22.27 o 
   4   3  19        6.25       -5.14     31.14 o 
  -6   4  19      284.32      305.62     49.31 o 
  -5   4  19        2.64        3.46     27.32 o 
  -4   4  19     4299.88     4461.90     72.07 o 
  -3   4  19      505.91      499.04     31.80 o 
  -2   4  19     1702.19     1658.30     43.34 o 
  -1   4  19       76.43       73.71     22.13 o 
   0   4  19      324.62      329.44     26.03 o 
   1   4  19       10.60       -1.96     20.61 o 
   2   4  19      158.36      168.82     25.12 o 
   3   4  19       16.32       34.12     22.25 o 
   4   4  19     4085.57     4242.52     88.58 o 
  -6   5  19      823.24      798.47     72.12 o 
  -5   5  19      316.11      342.36     32.77 o 
  -4   5  19      657.38      728.35     39.92 o 
  -3   5  19      147.59      126.80     26.50 o 
  -2   5  19      190.64      201.29     24.36 o 
  -1   5  19        8.67       -6.64     22.66 o 
   0   5  19     2021.13     2132.81     50.77 o 
   1   5  19      165.47      150.00     22.63 o 
   2   5  19     2227.26     2300.54     49.30 o 
   3   5  19      111.88       89.64     27.16 o 
  -5   6  19      606.93      642.21     48.34 o 
  -4   6  19     1049.42     1048.07     41.58 o 
  -3   6  19      125.73      131.57     26.94 o 
  -2   6  19     1789.13     1793.34     52.46 o 
  -1   6  19     1649.88     1600.57     43.97 o 
   0   6  19      256.57      249.48     25.80 o 
   1   6  19       73.74       66.63     20.63 o 
   2   6  19      290.54      257.17     24.06 o 
   3   6  19      155.82      157.89     27.72 o 
  -5   7  19      487.17      391.48     54.99 o 
  -4   7  19      114.25      148.14     28.46 o 
  -3   7  19       14.07       24.29     26.11 o 
  -2   7  19        1.73      -13.97     25.66 o 
  -1   7  19     1058.87     1089.43     41.51 o 
   0   7  19     2158.29     2148.93     53.87 o 
   1   7  19     3048.41     3226.98     54.26 o 
   2   7  19       57.20       28.60     23.24 o 
  -4   8  19      202.33      219.09     42.82 o 
  -3   8  19     1103.28     1104.70     48.28 o 
  -2   8  19      162.54      170.89     29.94 o 
  -1   8  19     3143.00     3188.51     63.69 o 
   0   8  19       82.45       72.45     25.56 o 
   1   8  19      113.93       88.56     29.49 o 
   2   8  19      551.38      524.50     51.38 o 
  -3   9  19     1002.54      950.16     59.84 o 
  -2   9  19      301.40      236.77     39.16 o 
  -1   9  19      725.00      712.55     50.32 o 
   0   9  19       81.25       99.51     33.17 o 
   1   9  19     1666.40     1614.23     64.49 o 
  -6   0  20      564.54      467.89    102.33 o 
  -4   0  20     1933.37     2034.12     71.88 o 
  -2   0  20     1509.62     1542.28     62.02 o 
   0   0  20        0.34        6.06     34.44 o 
   2   0  20      992.37      996.90     53.06 o 
  -6   1  20     2193.55     2229.48     94.96 o 
  -5   1  20       45.91       29.54     33.92 o 
  -4   1  20      101.22      105.52     28.87 o 
  -3   1  20      457.13      478.35     34.03 o 
  -2   1  20      296.61      337.87     27.12 o 
  -1   1  20      407.35      403.43     28.60 o 
   0   1  20     3410.47     3534.40     62.60 o 
   1   1  20      226.36      219.56     23.63 o 
   2   1  20     1217.67     1167.19     40.83 o 
   3   1  20      684.10      628.33     44.08 o 
  -5   2  20      499.45      484.67     52.16 o 
  -4   2  20     1772.35     1823.78     55.43 o 
  -3   2  20     3862.88     4078.63     73.41 o 
  -2   2  20     1197.77     1188.58     38.26 o 
  -1   2  20        0.56       -2.99     21.74 o 
   0   2  20        7.00       10.08     21.62 o 
   1   2  20       33.33       45.77     19.50 o 
   2   2  20      746.22      742.58     37.35 o 
   3   2  20      938.16      948.48     52.01 o 
  -5   3  20     1355.69     1291.26     81.85 o 
  -4   3  20       42.96       37.27     29.94 o 
  -3   3  20      343.27      322.35     32.82 o 
  -2   3  20        0.58       -2.95     22.77 o 
  -1   3  20      716.14      718.17     31.83 o 
   0   3  20      412.67      378.30     25.84 o 
   1   3  20      295.44      255.63     28.01 o 
   2   3  20       99.70       81.17     24.46 o 
   3   3  20     1107.76      973.76     52.01 o 
  -5   4  20      793.50      683.30    107.45 o 
  -4   4  20       31.36       36.07     26.87 o 
  -3   4  20     3345.33     3466.18     65.59 o 
  -2   4  20       35.96       27.32     22.29 o 
  -1   4  20      132.68      118.26     26.46 o 
   0   4  20       23.78       27.79     22.39 o 
   1   4  20      254.86      249.43     25.81 o 
   2   4  20       34.98       45.17     26.78 o 
  -5   5  20     1635.88     1340.57    143.60 o 
  -4   5  20       89.18       84.95     56.48 o 
  -3   5  20      131.78      164.16     29.60 o 
  -2   5  20        0.31       -4.63     25.79 o 
  -1   5  20     2146.56     2214.13     57.22 o 
   0   5  20       15.63       13.99     24.71 o 
   1   5  20     1529.60     1558.50     52.26 o 
   2   5  20      147.99       97.80     30.10 o 
  -4   6  20      611.32      534.85    103.74 o 
  -3   6  20      984.05     1019.08     55.91 o 
  -2   6  20      456.23      423.79     35.15 o 
  -1   6  20      850.78      816.79     45.12 o 
   0   6  20      172.98      161.15     32.64 o 
   1   6  20      445.92      456.32     32.29 o 
   2   6  20      229.91      239.77     33.86 o 
  -3   7  20       19.89      -41.44     78.14 o 
  -2   7  20      553.97      554.11     52.72 o 
  -1   7  20      291.40      295.30     54.07 o 
   0   7  20     3027.21     3378.46     85.15 o 
   1   7  20      502.12      472.98     40.67 o 
  -1   8  20      493.91      455.53     50.09 o 
  -3   0  21     1845.47     1585.43    103.01 o 
  -1   0  21        2.94      -13.05     35.40 o 
   1   0  21     1348.73     1407.58     78.55 o 
  -4   1  21        0.23        2.83     55.74 o 
  -3   1  21      414.93      440.64     45.22 o 
  -2   1  21     1408.08     1447.44     47.75 o 
  -1   1  21     3005.91     3110.06     59.56 o 
   0   1  21      260.08      302.61     29.81 o 
   1   1  21      289.04      280.11     39.72 o 
   2   1  21      334.90      298.56     53.62 o 
  -4   2  21     1710.12     1709.53    133.85 o 
  -3   2  21     1213.36     1264.48     68.39 o 
  -2   2  21        1.50        8.62     25.28 o 
  -1   2  21        0.79       -1.98     24.29 o 
   0   2  21      319.10      310.60     29.11 o 
   1   2  21      546.14      598.22     46.77 o 
  -4   3  21      478.47      532.75    101.30 o 
  -3   3  21       92.18       93.83     40.29 o 
  -2   3  21     2676.03     2867.28     64.59 o 
  -1   3  21      331.57      350.27     33.99 o 
   0   3  21      254.18      233.52     37.39 o 
   1   3  21      116.58      137.41     41.37 o 
  -3   4  21        5.46       -2.62     61.92 o 
  -2   4  21      334.12      326.63     51.00 o 
  -1   4  21       54.35       49.73     33.61 o 
   0   4  21      651.63      635.70     45.69 o 
   1   4  21        8.23        8.25     30.84 o 
  -2   5  21     2486.44     2638.77    177.90 o 
  -1   5  21      282.07      294.04     45.02 o 
   0   5  21     1492.53     1545.28     72.05 o 
                                                 
